# Supplementary material for: Maternal adverse childhood experiences and perinatal outcomes: A retrospective inceptive cohort study
Source: PLoS One. 2025 Nov 26;20(11):e0333366. doi: 10.1371/journal.pone.0333366 (PMC12654885; doi:10.1371/journal.pone.0333366)
Supplement: S1 File — (XLSX) [file pone.0333366.s001.xlsx]

## Sheet: #LN00062
The SAS System
Smallforgestationalage	ACE	Age	Foreign	Partner	BMI	Pregnancies	Deliveries	Universityeducation	Income	Smoke	Alcohol	Cohabiting	Deliverystart	Induction	Deliverycompletion	Bleeding	Retainedplacenta	Placentalabruption	Preeclampsia	Analsphincterinjury	Respiratorysupport	NICU	Antibiotic	Other	Nocomplication	Sumofcomplications	Pregnancylength
0	1	31	0	1	29.4	0	0	1	0	0	0	1	1	.	2	0	0	0	0	0	0	0	0	0	1	0	290
0	0	35	1	1	23.5	1	1	1	1	0	0	1	1	.	1	0	0	0	0	0	0	0	0	0	1	0	268
0	1	.	0	1	18.0	1	1	1	0	0	1	1	1	.	1	0	0	0	0	0	0	0	0	0	1	0	277
0	2	34	0	1	20.1	2	1	1	1	0	1	1	1	.	1	0	0	0	0	0	0	0	0	0	1	0	268
0	4	23	0	1	26.7	0	0	0	1	0	0	1	1	.	1	0	0	0	0	0	0	0	0	0	1	0	274
0	2	31	0	1	23.3	1	1	1	0	0	0	1	2	.	.	1	0	0	0	0	0	0	0	1	0	2	294
0	0	35	0	1	22.5	0	0	1	0	0	0	1	1	.	1	0	0	0	0	0	0	0	0	0	1	0	276
0	2	24	0	1	30.5	0	0	1	0	0	0	1	1	.	1	0	0	0	0	0	0	0	0	1	0	1	278
0	4	28	0	1	19.9	0	0	.	0	0	0	1	3	7	4	0	0	0	0	0	0	0	0	0	1	0	283
0	0	29	0	1	21.8	0	0	0	0	0	0	1	1	.	1	0	0	0	0	0	0	0	0	0	1	0	270
1	0	32	0	1	18.0	0	0	1	0	0	0	1	3	5	1	0	0	0	0	0	0	0	0	0	1	0	277
0	1	32	0	1	23.2	2	0	1	0	0	0	1	1	.	1	0	0	0	0	0	0	0	0	0	1	0	280
0	0	30	0	1	27.6	0	0	1	0	0	1	1	3	3	1	0	0	0	0	1	0	0	0	1	0	2	295
0	4	35	1	1	29.2	1	0	1	1	0	0	1	1	.	4	0	0	0	0	0	0	0	0	0	1	0	285
0	2	29	1	1	22.3	2	0	1	0	0	0	1	1	.	1	0	0	0	0	0	0	0	0	0	1	0	282
0	2	26	0	1	21.6	2	0	0	1	0	0	1	1	.	2	0	0	0	0	0	0	0	0	1	0	1	295
.	0	32	0	0	42.5	2	1	0	0	0	0	1	3	2	1	0	0	0	0	0	0	0	0	0	1	0	286
0	1	28	1	1	24.1	0	0	1	0	0	0	1	1	.	1	0	0	0	0	0	0	0	0	0	1	0	286
0	1	32	0	1	25.0	0	0	1	1	0	0	1	1	.	1	1	0	0	0	0	0	0	0	0	0	1	277
0	0	33	0	1	36.3	1	1	1	0	0	0	1	3	3	1	0	0	0	0	0	0	0	0	0	1	0	295
0	1	30	1	1	.	2	0	1	1	0	0	1	1	.	1	0	0	0	0	0	0	0	0	0	1	0	282
0	0	31	0	1	21.8	1	1	1	1	0	0	1	1	.	1	0	0	0	0	0	0	0	0	0	1	0	280
.	4	27	1	1	22.6	3	1	0	0	0	0	1	1	.	1	0	0	0	0	0	0	0	0	0	1	0	286
0	0	31	0	1	31.7	1	0	0	1	0	0	1	1	.	4	0	0	0	0	0	0	0	0	0	1	0	286
0	0	34	0	1	25.4	0	0	1	1	0	0	1	1	.	1	0	0	0	0	0	0	0	0	0	1	0	266
0	3	32	0	1	21.9	4	1	0	0	0	1	1	2	.	.	1	0	0	0	0	0	0	0	0	0	1	264
0	0	30	0	1	24.0	0	0	1	0	0	0	1	1	.	1	0	0	0	0	1	0	0	0	0	0	1	281
0	2	27	0	1	31.1	2	0	0	1	1	0	1	2	.	.	1	0	0	0	0	0	0	0	0	0	1	276
0	3	33	0	1	27.6	2	0	0	0	0	0	1	3	2	1	1	1	0	0	0	0	0	0	0	0	2	263
0	2	29	0	1	28.1	0	0	0	0	0	0	1	1	.	1	0	0	0	0	0	0	0	0	0	1	0	284
.	5	35	1	0	24.6	1	0	0	0	0	0	1	1	.	1	0	0	0	0	0	0	0	0	0	1	0	285
0	5	32	0	1	22.1	2	1	0	0	1	0	0	1	.	1	0	0	0	0	0	0	0	0	0	1	0	288
0	1	31	0	1	27.0	2	1	0	0	0	0	1	1	.	1	0	0	0	0	0	0	0	0	0	1	0	273
0	3	33	1	1	25.5	0	0	1	1	0	0	1	1	.	1	0	0	0	0	0	0	0	0	0	1	0	279
0	1	28	1	1	24.1	1	1	1	0	0	0	1	2	.	.	0	0	0	0	0	0	0	0	0	1	0	265
0	0	22	0	1	24.5	0	0	0	0	0	0	1	1	.	1	0	0	0	0	0	0	0	0	0	1	0	270
0	1	26	1	1	35.7	2	1	0	0	0	0	1	3	3	1	0	0	0	0	0	0	0	0	0	1	0	288
0	0	27	0	1	27.1	1	1	0	0	0	0	1	1	.	1	0	0	0	0	0	0	0	0	0	1	0	274
0	3	.	0	1	23.1	1	1	0	0	0	0	1	1	.	2	.	.	.	.	.	.	.	.	.	.	.	284
0	2	41	1	1	31.9	7	0	1	1	0	0	1	3	1	1	0	0	0	1	0	0	0	0	0	0	1	219
0	6	41	1	1	21.7	2	1	1	1	0	0	1	3	1	1	0	0	0	0	0	0	0	0	0	1	0	280
0	4	28	0	1	26.6	0	0	1	0	0	0	1	1	.	2	0	0	0	0	0	0	0	0	0	1	0	260
0	1	42	0	1	28.4	1	1	1	0	0	1	1	3	7	1	0	0	0	0	0	0	0	0	0	1	0	284
0	0	28	0	1	20.1	0	0	1	0	0	1	1	1	.	1	0	1	0	0	0	0	0	0	0	0	1	277
0	2	23	0	1	23.2	1	1	0	0	1	1	1	1	.	1	0	0	0	0	0	0	0	0	0	1	0	284
0	0	.	0	1	23.1	2	1	1	1	0	0	1	1	.	1	0	0	0	0	0	0	0	0	0	1	0	280
0	4	34	0	1	26.1	1	0	0	0	0	0	1	1	.	1	0	0	0	0	1	0	0	0	0	0	1	284
0	1	45	1	1	24.1	3	1	1	0	0	0	1	1	2	1	0	0	0	0	0	0	0	0	0	1	0	260
0	1	33	0	1	21.3	0	0	1	1	0	0	1	1	.	2	0	0	0	0	0	1	0	0	0	0	1	271
0	0	31	1	1	.	1	.	0	.	0	0	1	.	4	4	1	0	0	0	0	0	0	0	0	0	1	278
0	1	28	0	1	20.2	3	1	0	1	0	0	1	2	.	.	0	0	0	0	0	0	0	0	0	1	0	272
0	2	30	0	1	24.0	4	1	0	0	0	0	1	1	.	1	0	0	0	0	0	0	0	0	0	1	0	284
0	2	26	0	1	23.9	2	1	0	0	0	0	1	1	.	1	0	0	0	0	0	0	0	0	0	1	0	274
0	2	29	1	1	25.3	0	0	0	0	1	0	1	3	1	1	0	0	0	0	0	0	0	0	0	1	0	281
0	1	25	.	1	.	0	0	0	0	0	0	1	1	7	2	.	.	.	.	.	.	.	.	.	.	.	274
0	0	28	0	1	23.1	0	0	1	1	0	0	1	1	.	1	0	0	0	0	0	0	0	0	1	0	1	289
0	0	30	0	1	21.8	0	0	1	0	0	0	1	1	.	1	0	0	0	0	0	0	0	0	0	1	0	276
.	1	25	0	1	24.4	1	1	0	0	0	0	1	1	.	1	1	0	0	0	1	0	0	0	0	0	2	284
0	1	27	1	1	36.6	2	1	0	0	0	0	1	1	.	1	1	0	0	0	0	0	0	1	0	0	2	258
0	2	25	0	1	28.6	0	0	1	0	0	0	1	1	.	1	0	0	0	0	0	0	0	0	0	1	0	262
0	0	30	0	1	23.8	0	0	1	1	0	0	1	1	.	1	0	0	0	0	0	0	0	0	0	1	0	283
0	0	30	0	1	20.0	1	1	1	0	0	0	1	1	.	1	0	0	0	0	0	0	0	0	0	1	0	281
0	1	24	0	1	25.2	1	0	0	0	0	0	1	2	.	.	0	0	0	0	0	0	0	0	0	1	0	276
0	4	29	0	1	22.4	0	0	0	0	0	0	1	3	4	1	0	0	0	0	0	0	0	0	0	1	0	267
1	1	33	0	1	39.4	2	0	0	0	0	0	1	3	4	4	0	0	0	0	0	0	0	0	0	1	0	290
0	0	29	0	1	28.0	2	1	1	1	0	0	1	1	.	1	1	0	0	0	0	0	0	0	0	0	1	277
0	7	35	0	1	25.1	1	1	0	0	0	0	1	1	.	1	0	0	0	0	0	0	0	0	0	1	0	284
0	2	30	0	1	20.4	3	1	0	0	1	1	1	2	.	.	0	0	0	0	0	0	0	0	0	1	0	274
0	1	26	0	1	25.4	1	1	0	0	0	0	1	1	.	1	.	.	.	.	.	.	.	.	.	.	.	278
0	0	35	1	1	25.6	1	1	1	0	0	0	1	2	.	.	1	0	0	0	0	0	0	0	0	0	1	273
.	0	32	0	1	28.1	1	1	0	0	0	0	1	1	2	1	0	0	0	0	0	0	0	0	0	1	0	269
0	0	34	0	1	29.7	2	1	1	1	0	0	1	1	.	1	1	1	0	0	0	0	0	0	0	0	2	279
0	2	30	0	1	19.8	1	1	0	.	0	0	1	1	.	1	0	0	0	0	0	0	0	1	0	0	1	276
0	2	34	0	1	18.8	2	1	1	0	0	0	1	1	.	1	0	0	0	0	0	0	0	0	0	1	0	271
0	0	37	0	1	25.5	6	1	1	1	0	0	1	1	.	1	0	0	0	0	0	0	0	0	0	1	0	280
0	0	31	0	1	34.8	3	1	0	1	0	0	1	1	.	1	0	0	0	0	0	0	0	0	0	1	0	283
0	1	36	0	1	21.0	1	1	1	1	0	0	1	1	.	1	0	0	0	0	0	0	0	0	0	1	0	282
0	3	34	0	1	27.5	3	1	0	0	0	0	1	1	.	1	0	0	0	0	0	0	0	0	0	1	0	280
0	1	28	0	1	21.3	0	0	1	1	0	0	1	3	2	2	0	0	0	0	0	0	0	0	0	1	0	291
0	0	29	0	1	21.5	0	0	1	0	0	0	1	1	.	1	0	0	0	0	0	0	0	0	0	1	0	288
0	1	29	1	1	47.2	1	0	0	0	0	0	1	3	2	1	0	0	0	0	0	0	0	0	0	1	0	273
0	1	33	1	1	18.8	0	0	0	0	0	1	1	1	.	4	0	0	0	0	0	1	0	0	0	0	1	274
0	0	34	0	1	20.3	8	1	1	0	0	0	1	1	.	1	0	0	0	0	0	0	0	0	0	1	0	285
0	0	27	0	1	29.1	2	1	0	0	0	0	1	1	.	1	0	0	0	0	0	0	0	0	0	1	0	275
0	0	34	0	1	20.0	1	1	1	1	0	0	1	1	.	1	0	1	0	0	0	0	0	0	0	0	1	292
0	0	32	0	1	22.9	3	1	1	0	0	0	1	1	.	1	0	0	0	0	0	0	0	0	0	1	0	285
0	6	23	0	1	24.0	0	0	1	0	0	0	1	1	.	1	0	0	0	0	0	0	0	0	0	1	0	286
0	1	36	0	1	35.4	0	0	0	0	0	0	1	1	.	1	0	0	0	0	0	0	0	0	0	1	0	270
0	1	.	0	1	27.4	2	0	0	0	0	0	1	1	.	1	0	0	0	0	0	0	0	0	0	1	0	285
0	0	44	0	1	34.1	0	0	0	0	0	0	1	3	3	4	0	0	0	0	0	0	0	0	0	1	0	284
0	2	34	1	.	20.7	0	0	1	0	0	0	1	1	.	1	0	0	0	0	0	0	0	0	0	1	0	249
0	2	26	1	1	28.3	2	1	0	1	0	0	1	1	.	1	0	0	0	0	0	0	0	0	0	1	0	285
0	1	39	0	1	22.7	1	0	1	0	0	0	1	1	.	1	0	0	0	0	0	0	0	0	0	1	0	289
0	2	40	0	1	21.2	4	1	1	1	0	1	1	2	.	.	0	0	0	0	0	0	0	0	0	1	0	271
0	0	25	1	1	21.3	0	0	1	0	0	0	1	1	.	2	0	0	0	0	0	0	0	0	0	1	0	277
0	0	33	0	1	21.3	1	1	0	0	0	0	1	1	.	1	0	0	0	0	0	0	0	0	0	1	0	272
0	1	29	0	1	35.8	0	0	1	0	0	0	1	1	.	1	0	0	0	0	0	0	1	0	0	0	1	298
0	0	.	0	1	22.2	0	0	1	1	0	0	1	3	1	4	0	0	0	1	0	0	0	0	0	0	1	289
0	1	25	0	1	21.3	0	0	1	0	0	0	1	1	.	1	0	0	0	0	0	0	0	0	0	1	0	279
0	0	31	0	1	20.3	2	1	1	1	0	1	1	1	.	1	0	0	0	0	0	0	0	0	0	1	0	277
0	2	27	1	1	.	1	0	0	0	0	0	1	1	.	1	0	0	0	0	0	0	0	0	0	1	0	270
0	0	31	1	1	23.2	0	0	1	1	0	0	1	3	4	1	0	0	0	0	0	0	0	0	0	1	0	275
.	1	35	0	1	19.6	1	1	1	1	0	0	1	1	.	1	0	0	0	0	0	0	0	0	0	1	0	270
0	0	36	0	1	20.3	2	1	0	1	0	0	1	1	.	1	0	0	0	0	0	0	0	0	0	1	0	264
0	0	37	0	1	20.3	4	1	1	1	0	1	1	1	.	1	1	1	0	0	0	0	0	0	0	0	2	274
0	0	33	0	1	21.0	3	1	1	0	0	0	1	1	.	1	0	0	0	0	0	0	0	0	0	1	0	271
1	0	34	0	1	21.5	1	1	1	0	0	0	1	1	.	1	0	0	0	0	0	0	0	0	0	1	0	275
0	2	27	1	1	39.1	.	.	0	0	0	0	1	3	2	1	0	0	0	0	0	0	0	0	0	1	0	272
0	4	33	0	1	39.9	0	0	0	0	1	0	1	1	.	2	0	0	0	1	0	0	0	0	1	0	2	286
0	0	33	1	1	19.0	0	0	0	0	0	1	1	3	3	1	1	0	0	0	1	0	0	0	0	0	2	295
0	2	21	0	1	26.8	0	0	0	0	1	0	1	3	7	1	0	0	0	0	0	0	0	0	0	1	0	284
0	0	32	0	1	.	1	1	0	0	0	0	1	3	1	1	0	0	0	0	0	0	0	0	0	1	0	285
0	7	31	1	1	27.2	4	1	0	0	1	0	1	1	.	1	0	0	0	0	0	0	0	0	0	1	0	260
0	5	35	1	1	32.0	6	1	0	0	0	0	1	1	.	1	0	0	0	0	0	0	0	0	0	1	0	278
0	1	34	0	1	25.6	6	1	1	1	0	1	1	1	.	1	0	0	0	0	0	0	0	0	0	1	0	287
0	0	30	0	1	47.6	0	0	0	0	0	0	1	1	.	1	0	0	0	0	0	1	1	0	0	0	2	288
.	3	36	0	1	21.2	.	.	1	1	0	0	1	1	.	1	0	0	0	0	0	0	0	0	1	0	1	277
0	3	43	0	1	26.0	1	1	1	.	0	0	1	3	3	4	0	0	0	0	0	1	1	1	0	0	3	287
0	0	27	0	1	24.9	2	1	0	0	0	0	1	1	.	1	0	0	0	0	0	0	0	0	0	1	0	280
0	0	31	1	1	21.0	3	1	0	0	0	0	1	3	2	1	0	0	0	0	0	0	0	0	0	1	0	282
0	8	41	1	1	47.5	2	0	0	0	0	0	1	2	.	.	0	0	0	1	0	0	1	1	0	0	3	262
0	3	28	0	1	21.0	.	.	0	1	0	0	1	1	.	4	0	0	0	0	0	0	0	0	0	1	0	287
0	0	29	0	1	32.1	3	1	1	0	0	0	1	2	.	.	0	0	0	0	0	0	0	0	0	1	0	268
0	1	29	0	1	21.8	2	1	0	0	0	1	1	1	2	1	0	0	0	0	0	0	0	0	0	1	0	279
0	0	34	0	1	16.9	2	1	1	1	0	0	1	1	.	1	0	0	0	0	0	0	0	0	0	1	0	268
0	0	31	1	1	24.3	0	0	1	1	0	0	1	3	5	4	0	0	0	0	0	0	0	0	1	0	1	273
0	0	40	0	1	21.0	4	1	1	1	0	0	1	1	.	1	0	0	0	0	0	0	0	0	0	1	0	290
0	0	29	0	1	29.7	0	0	1	1	0	0	1	3	1	1	0	0	0	1	0	0	0	0	0	0	1	275
.	1	25	0	1	29.1	.	.	0	0	0	0	1	1	.	1	0	0	0	0	0	1	0	0	0	0	1	.
0	0	28	0	1	22.6	0	0	0	0	0	0	1	1	.	1	0	0	0	0	0	0	0	0	0	1	0	285
0	0	30	1	1	22.3	1	1	1	0	0	0	1	1	.	1	0	0	0	0	0	0	0	0	1	0	1	283
0	0	36	1	1	21.2	1	1	1	0	0	0	1	1	.	1	0	0	0	0	0	0	0	0	0	1	0	279
0	3	31	0	1	34.6	1	1	0	0	0	0	1	1	.	1	0	0	0	0	0	0	0	0	0	1	0	286
0	4	28	1	1	23.6	.	.	1	0	0	1	1	1	.	1	0	0	0	0	0	0	0	0	0	1	0	286
0	0	39	1	1	25.8	3	1	1	1	0	0	1	1	.	1	0	0	0	0	0	0	0	0	0	1	0	287
0	0	30	1	1	22.9	0	0	0	0	0	0	1	1	.	1	0	0	0	0	1	0	0	0	0	0	1	283
0	2	26	0	1	31.0	2	1	0	0	0	0	1	1	.	1	0	0	0	0	0	0	0	0	0	1	0	278
0	0	.	0	1	26.5	2	1	1	0	0	0	1	1	.	1	0	0	0	0	0	0	0	0	0	1	0	279
0	0	33	1	1	24.8	0	0	1	0	0	0	1	1	.	1	0	0	0	0	0	0	0	0	0	1	0	278
0	0	35	1	1	.	4	1	1	1	0	0	1	1	.	4	0	0	0	0	0	0	0	0	0	1	0	286
0	2	23	0	1	28.3	1	0	0	0	0	0	1	3	1	1	0	0	0	0	0	0	0	0	0	1	0	263
0	0	29	0	1	20.9	1	1	1	1	0	1	1	1	.	1	0	0	0	0	0	0	0	0	0	1	0	291
0	3	35	0	1	21.6	2	1	0	0	0	0	1	3	5	1	1	1	0	0	0	0	0	0	0	0	2	288
.	0	31	0	1	23.2	1	1	1	0	0	0	1	1	.	1	0	0	0	0	0	0	0	0	0	1	0	.
0	0	39	0	1	18.9	1	0	1	1	0	0	1	1	.	2	0	0	0	0	0	0	0	0	0	1	0	275
0	0	24	0	1	23.7	0	0	0	0	0	0	1	1	.	1	.	.	.	.	.	.	.	.	.	.	.	288
0	0	32	0	1	24.0	2	1	0	0	0	0	1	1	.	1	0	0	0	0	0	0	0	0	0	1	0	294
0	0	33	0	1	21.6	2	1	1	0	0	0	1	1	.	1	1	0	0	0	0	0	0	0	0	0	1	287
0	0	23	0	1	36.3	0	0	0	0	1	0	1	1	.	1	0	0	0	0	0	0	0	0	0	1	0	278
0	1	31	0	1	22.7	1	1	0	0	0	0	1	1	.	1	0	0	0	0	0	0	0	0	0	1	0	284
0	1	28	0	1	28.0	0	0	1	0	0	0	1	1	.	1	0	0	0	0	0	0	0	0	0	1	0	290
0	6	25	0	1	30.4	0	0	0	0	0	0	1	.	.	4	0	0	0	0	0	0	0	0	0	1	0	261
0	0	30	0	1	20.5	2	1	0	0	0	0	1	1	.	1	0	0	0	0	0	0	0	0	0	1	0	272
0	1	27	1	1	29.5	0	0	0	1	0	0	1	1	.	1	0	0	0	0	0	0	0	0	1	0	1	269
0	0	29	1	1	22.9	1	1	0	0	0	0	1	1	.	1	0	0	0	0	0	0	0	0	0	1	0	262
0	0	34	0	1	22.6	1	1	0	1	0	0	1	1	.	1	0	0	0	0	0	0	0	0	0	1	0	283
0	0	32	1	1	21.1	1	0	0	0	0	0	1	1	.	1	0	0	0	0	0	0	0	0	0	1	0	295
0	2	33	0	1	31.8	2	1	0	0	0	0	1	3	1	1	0	0	0	1	0	0	0	0	0	0	1	282
0	2	28	0	1	26.8	1	0	0	0	0	0	1	1	.	1	0	0	0	0	0	0	0	0	0	1	0	291
0	0	36	0	1	25.7	3	1	1	1	1	0	1	1	.	1	0	0	0	0	0	0	0	0	0	1	0	277
0	0	26	0	1	20.9	1	0	0	0	0	0	1	1	.	1	0	1	0	0	0	0	0	0	0	0	1	289
0	0	33	0	1	21.6	2	1	1	0	0	1	1	1	.	1	0	0	0	0	1	0	0	0	0	0	1	292
0	1	30	0	1	28.6	0	0	1	1	0	1	1	2	.	.	0	0	0	0	0	0	1	0	0	0	1	277
0	3	.	0	1	32.2	1	1	0	1	1	0	1	2	.	.	0	0	0	0	0	0	0	0	0	1	0	272
0	0	26	0	1	23.0	2	1	0	0	0	0	1	1	.	1	0	0	0	0	0	0	0	0	0	1	0	278
0	1	32	0	1	21.2	1	1	1	0	0	0	1	1	.	1	0	0	0	0	0	0	0	0	0	1	0	270
.	1	30	0	1	24.7	0	0	1	0	0	0	1	2	.	.	0	0	0	0	0	0	0	0	0	1	0	273
0	2	27	0	1	20.0	0	0	0	0	1	0	1	1	.	1	0	0	0	0	0	0	0	0	0	1	0	277
0	0	27	0	1	22.1	2	1	1	1	0	0	1	3	7	1	0	0	0	0	0	0	0	0	1	0	1	291
0	6	27	0	1	26.6	2	1	0	0	0	0	1	1	.	1	0	0	0	0	0	0	0	0	0	1	0	283
0	0	28	1	1	26.0	2	1	0	0	0	1	1	1	.	1	0	0	0	0	1	0	0	0	0	0	1	288
0	0	30	.	1	24.1	.	.	0	0	0	1	1	3	3	4	0	0	0	0	0	0	1	1	0	0	2	298
0	0	33	1	1	27.7	1	1	0	0	0	0	1	.	2	1	0	0	0	0	0	0	0	0	0	1	0	274
0	2	29	0	1	21.6	0	0	1	0	0	0	1	1	.	2	0	0	0	0	0	0	0	0	0	1	0	279
.	0	27	0	1	20.4	0	0	0	0	0	0	1	1	.	1	0	0	0	0	0	0	0	0	0	1	0	.
.	0	28	0	1	23.4	2	1	1	0	0	0	1	1	.	1	0	0	0	0	0	0	0	0	0	1	0	.
0	0	37	0	1	23.7	3	1	1	1	0	0	1	3	2	1	0	0	0	0	0	0	0	0	0	1	0	278
0	3	29	0	1	23.7	0	0	1	0	0	0	1	1	.	1	0	0	0	0	0	0	0	0	0	1	0	294
0	0	30	0	1	26.9	3	0	0	1	0	0	1	1	.	1	0	0	0	0	0	0	0	0	0	1	0	270
0	0	35	0	1	22.5	3	1	1	1	0	1	1	1	.	1	1	1	0	0	0	0	0	0	0	0	2	273
0	0	28	0	1	21.3	2	1	0	0	0	0	1	3	7	1	0	0	0	0	0	0	0	0	0	1	0	266
0	0	.	0	1	24.6	0	0	1	0	0	1	1	1	.	1	0	0	0	0	0	0	0	0	0	1	0	286
0	0	32	1	1	20.9	0	0	1	1	0	0	1	1	.	1	0	0	0	0	0	0	0	0	0	1	0	267
0	0	22	0	1	25.9	1	1	0	0	0	0	1	3	3	1	0	0	0	0	0	0	0	0	0	1	0	295
0	0	29	0	1	19.0	1	1	0	0	0	0	1	1	.	1	0	0	0	0	0	0	0	0	0	1	0	277
0	1	24	0	1	28.4	0	0	0	0	0	0	1	1	.	1	0	0	0	0	1	0	0	0	0	1	1	284
0	0	28	0	1	18.3	1	1	0	0	0	0	1	1	.	2	0	0	0	0	0	0	0	0	0	1	0	278
0	1	35	1	1	22.2	9	1	0	1	1	1	1	1	.	1	0	0	0	0	0	0	0	0	0	1	0	288
0	0	30	0	1	24.5	0	0	1	1	0	0	1	3	3	4	0	0	0	0	0	0	0	0	0	1	0	295
0	0	30	0	1	19.0	4	1	0	0	0	0	1	3	4	1	0	0	0	0	0	0	0	0	0	1	0	292
0	0	26	0	1	20.7	0	0	0	0	0	0	1	1	.	4	0	0	0	0	0	0	0	0	0	1	0	268
0	4	42	0	1	31.9	5	1	0	1	0	0	1	2	.	.	0	0	0	0	0	0	0	0	0	1	0	280
0	1	36	0	1	20.1	1	1	1	1	0	0	1	1	.	1	0	0	0	0	0	0	0	0	0	1	0	286
0	2	31	0	1	23.2	2	1	0	1	1	0	1	1	.	1	0	0	0	0	0	0	0	0	0	1	0	287
0	1	.	0	1	23.0	1	1	0	0	0	0	1	1	.	1	0	0	0	0	0	0	0	0	0	1	0	280
0	1	30	0	1	19.2	2	1	0	0	0	0	1	1	7	1	0	0	0	0	0	0	0	1	0	0	1	269
0	1	28	0	1	27.6	0	0	0	0	0	0	1	1	.	1	0	0	0	0	0	0	0	0	0	1	0	284
0	2	31	0	1	22.1	1	1	1	0	0	0	1	1	.	1	0	0	0	0	0	0	0	0	0	1	0	276
0	1	29	0	1	26.0	0	0	1	0	0	0	1	1	2	1	0	0	0	0	1	0	0	0	0	0	1	282
0	2	33	0	1	22.8	0	0	0	1	0	0	1	1	.	1	0	0	0	0	0	0	0	0	0	1	0	279
0	0	.	0	1	20.5	0	0	1	1	0	0	1	1	.	1	0	0	0	0	0	0	0	0	0	1	0	283
0	0	32	0	1	35.5	2	0	1	0	0	0	1	3	7	2	0	0	0	0	0	0	0	0	0	1	0	268
0	0	35	0	1	24.6	5	1	0	1	0	0	1	1	.	1	0	0	0	0	0	1	0	1	0	0	2	277
0	0	29	0	1	23.5	0	0	1	0	0	0	1	1	.	1	0	0	0	0	0	0	0	0	0	1	0	275
0	1	37	0	1	19.2	0	0	1	0	0	0	1	3	3	2	1	0	0	0	0	0	0	0	0	0	1	295
0	1	37	0	1	34.6	1	1	1	0	0	0	1	1	.	1	0	0	0	0	0	0	0	0	0	1	0	286
0	1	38	1	1	41.1	1	1	1	1	0	0	1	2	.	.	0	0	0	0	0	0	0	0	0	1	0	280
0	2	25	0	1	25.7	0	0	0	0	0	0	1	1	.	1	0	1	0	0	0	0	0	0	0	0	1	274
0	2	31	0	1	27.0	2	1	0	0	0	0	1	2	.	.	0	0	0	0	0	0	0	0	0	1	0	277
0	2	45	0	1	32.4	5	1	0	1	0	1	1	3	2	1	0	0	0	0	0	0	0	0	0	1	0	275
0	3	30	0	1	19.5	2	1	1	0	0	0	1	1	.	1	0	0	0	0	0	0	0	0	0	1	0	292
0	2	37	0	1	30.5	1	1	1	0	0	0	1	1	.	1	0	0	0	0	0	0	0	0	0	1	0	310
0	0	26	0	1	.	0	0	1	.	0	0	1	1	.	1	0	0	0	0	0	0	0	0	0	1	0	288
.	0	38	0	1	24.4	6	1	1	1	0	0	1	1	.	1	0	0	0	0	0	0	0	0	0	1	0	.
0	0	32	0	1	26.7	0	0	0	0	0	0	1	3	5	2	0	0	0	0	0	0	0	0	0	1	0	284
0	1	27	0	1	21.3	1	1	0	.	0	0	1	1	.	1	0	1	0	0	0	0	0	0	0	0	1	287
0	1	42	0	0	25.4	1	0	0	0	1	0	1	3	3	2	0	0	0	0	0	0	0	0	0	1	0	286
0	0	31	0	1	23.7	0	0	1	1	0	0	1	1	.	1	0	0	0	0	0	0	0	0	0	1	0	287
0	0	35	0	1	20.0	3	1	1	1	0	0	1	2	.	.	0	0	0	0	0	0	0	0	0	1	0	276
0	0	34	0	1	32.2	2	1	1	0	0	0	1	1	.	1	0	0	0	0	0	0	0	0	0	1	0	292
0	0	25	0	1	24.6	0	0	0	1	0	0	1	1	.	1	0	0	0	0	0	0	1	0	0	0	1	272
0	0	24	0	1	19.5	0	0	0	0	0	0	1	1	.	1	0	0	0	0	0	0	0	0	0	1	0	281
0	1	43	0	1	26.2	3	1	0	0	0	0	1	1	.	2	0	0	0	0	0	0	0	0	0	1	0	293
0	2	32	1	1	28.9	4	1	1	0	0	0	1	3	2	1	0	0	0	0	0	0	0	0	0	1	0	261
0	0	30	0	1	20.2	1	0	1	0	0	0	1	1	.	4	0	0	0	0	0	0	0	1	0	0	1	284
.	0	35	0	1	22.1	3	1	1	1	0	0	1	2	.	.	0	0	0	0	0	1	0	0	0	0	1	.
0	0	31	0	1	29.0	2	1	0	1	1	0	1	1	.	1	0	0	0	0	0	0	0	0	0	1	0	270
0	2	25	0	1	24.3	0	0	0	0	0	0	1	1	.	1	0	0	0	0	0	0	0	0	0	1	0	287
0	1	.	0	1	25.2	1	1	1	0	0	1	1	1	.	1	0	0	0	0	0	0	0	0	0	1	0	284
0	4	27	0	1	20.0	0	0	.	1	0	0	1	1	.	1	0	0	0	0	0	0	0	0	0	1	0	263
0	1	23	0	0	22.4	0	0	0	0	0	1	1	1	.	1	0	0	0	0	0	0	0	0	0	1	0	273
0	0	23	1	1	23.2	1	1	0	0	0	0	1	1	.	1	0	0	0	0	0	0	0	0	1	0	1	278
0	0	28	0	1	26.2	1	1	1	0	0	0	1	3	2	1	0	0	0	0	0	0	0	0	0	1	0	262
0	1	41	0	1	25.0	3	1	1	0	0	0	1	2	.	.	0	0	0	0	0	0	0	0	0	1	0	272
0	2	27	0	1	21.8	1	1	0	0	0	0	1	1	.	1	0	0	0	0	0	0	0	0	1	0	1	286
0	0	23	0	1	26.3	0	0	0	0	0	0	1	2	.	.	0	0	0	0	0	0	0	0	0	1	0	273
0	1	29	0	1	39.1	1	1	0	0	0	0	1	1	.	4	0	0	0	0	0	0	0	0	0	1	0	289
0	0	30	0	1	21.5	1	1	1	1	0	0	1	1	.	1	0	0	0	0	0	0	0	0	0	1	0	264
0	0	37	0	1	22.1	0	0	0	1	0	0	1	1	.	1	0	0	0	0	0	0	0	0	0	1	0	274
0	4	23	0	1	37.3	0	0	0	0	0	0	1	1	.	1	0	0	0	0	0	0	0	0	0	1	0	267
0	2	39	0	1	21.0	0	0	0	1	0	0	1	1	.	1	0	0	0	0	1	0	0	0	0	0	1	266
0	1	.	0	1	21.3	1	1	1	1	0	0	1	1	.	1	0	0	0	0	0	0	0	0	0	1	0	285
0	0	37	0	1	24.5	2	1	1	1	0	0	1	1	.	1	0	0	0	0	0	0	0	0	0	1	0	290
0	1	40	0	1	22.4	2	1	0	1	0	0	1	1	.	1	0	0	0	0	0	0	0	0	0	1	0	284
0	1	34	0	1	23.5	0	0	1	1	0	0	1	1	.	1	0	0	0	0	0	0	0	0	0	1	0	277
0	0	34	0	1	21.3	1	1	1	0	0	0	1	1	.	1	0	0	0	0	0	0	0	0	1	0	1	287
.	0	35	1	1	26.5	4	1	0	0	0	0	1	1	.	1	0	0	0	0	0	0	0	0	0	1	0	283
0	0	37	0	1	21.5	3	1	1	1	0	1	1	2	.	.	0	0	0	0	0	0	0	0	0	1	0	275
0	2	27	0	1	19.9	1	1	0	1	0	1	1	1	.	1	0	0	0	0	0	0	0	0	0	1	0	275
0	0	28	0	1	21.5	3	1	0	1	0	1	1	1	.	4	0	0	0	0	0	0	0	0	0	1	0	278
0	1	26	0	1	24.9	0	0	0	0	0	0	1	3	1	1	0	0	0	0	1	0	0	0	0	0	1	277
0	2	30	0	1	22.3	2	0	1	0	0	0	1	1	.	1	0	0	0	0	0	1	1	0	1	0	3	281
0	0	24	1	1	19.1	0	0	0	0	0	0	1	1	.	2	0	0	0	0	0	0	0	0	1	0	1	279
0	0	.	0	1	19.4	0	0	0	0	0	0	1	1	.	1	0	0	0	0	0	0	0	0	0	1	0	294
0	0	20	1	1	.	0	0	0	.	1	0	1	.	.	.	1	0	0	0	0	0	0	0	0	0	1	273
0	0	28	0	1	23.3	1	0	0	0	0	0	1	1	2	1	0	0	0	0	0	0	1	0	0	0	1	283
0	0	34	0	1	23.9	0	0	1	1	0	0	1	1	.	1	0	0	0	0	0	0	0	0	0	1	0	277
0	0	31	0	1	19.6	1	1	0	0	0	0	1	1	.	1	0	0	0	0	0	0	0	0	0	1	0	276
0	0	29	0	1	23.0	0	0	0	1	0	0	1	1	.	1	0	0	0	0	0	0	1	0	0	0	1	247
0	0	32	0	1	27.3	1	1	0	0	0	0	1	1	.	2	0	1	0	0	0	0	0	0	0	0	1	275
0	0	33	0	1	22.9	1	1	1	0	0	0	1	.	.	.	0	0	0	0	0	0	0	0	0	1	0	267
0	0	32	0	1	25.3	3	1	0	0	0	1	1	1	.	1	1	1	0	0	0	0	0	0	0	0	2	282
0	0	.	0	1	24.4	1	1	1	0	0	0	1	1	.	1	0	0	0	0	0	0	0	0	0	1	0	287
0	0	33	0	1	23.0	4	1	1	1	0	1	1	1	.	1	0	0	0	0	0	0	0	0	0	1	0	273
0	3	31	0	1	25.1	0	0	1	0	0	0	1	1	.	2	0	0	0	0	0	0	0	1	1	0	2	295
0	3	33	0	1	25.0	1	0	0	0	0	0	1	3	3	1	0	0	0	0	0	0	0	0	0	1	0	292
0	1	30	0	1	21.6	0	0	1	0	0	1	1	2	.	.	0	0	0	0	0	0	0	0	0	1	0	278
0	5	33	1	1	27.1	1	0	0	0	0	0	1	1	.	1	0	0	0	0	0	0	0	0	0	1	0	288
0	1	30	0	1	24.7	4	1	0	0	0	0	1	1	.	1	0	0	0	0	0	0	0	0	0	1	0	287
0	1	35	0	1	19.6	3	1	1	1	0	0	1	1	.	1	0	0	0	0	0	0	0	0	0	1	0	279
0	0	29	0	1	22.7	1	1	0	0	0	0	1	1	.	1	0	0	0	0	0	0	0	0	1	0	1	289
0	0	30	0	1	28.4	0	0	1	1	0	0	1	1	.	1	0	0	0	0	0	0	0	0	0	1	0	280
0	0	29	0	1	18.9	0	0	1	0	0	0	1	1	.	2	0	0	0	0	0	0	0	0	0	1	0	286
0	0	31	0	1	22.2	1	0	1	1	0	0	1	1	.	1	0	0	0	0	0	0	0	0	0	1	0	273
0	2	25	1	1	23.0	0	0	1	0	0	0	1	1	.	1	0	0	0	0	0	0	0	0	0	1	0	273
0	0	41	0	1	22.1	2	0	1	0	0	0	1	2	.	.	0	0	0	0	0	0	0	0	0	1	0	274
0	0	32	0	1	21.6	0	0	1	0	0	0	1	1	2	1	0	0	0	0	0	0	0	0	0	1	0	283
0	0	31	0	1	23.6	1	1	1	0	0	0	1	1	.	1	1	1	0	0	0	0	0	0	0	0	2	282
0	1	36	0	1	26.1	2	1	0	0	0	1	1	1	.	4	0	0	0	0	0	0	1	0	0	0	1	253
0	1	31	0	1	24.9	1	1	1	1	0	0	1	1	.	1	0	0	0	0	0	0	0	0	0	1	0	276
0	0	28	0	1	28.2	1	1	1	1	0	0	1	1	.	1	0	0	0	0	0	0	0	0	0	1	0	289
0	0	28	0	1	20.0	2	1	0	0	0	0	1	1	.	1	0	0	0	0	0	0	0	0	0	1	0	284
0	0	39	0	1	22.2	7	1	1	1	0	0	1	2	.	.	0	0	0	0	0	0	0	0	0	1	0	276
0	2	31	0	1	23.8	2	1	1	0	1	0	1	1	.	1	0	0	0	0	0	0	0	0	0	1	0	279
0	1	35	0	1	20.1	0	0	1	0	0	0	0	2	.	.	0	0	0	0	0	0	0	0	0	1	0	275
0	2	33	0	1	23.8	0	0	1	1	0	1	1	3	1	1	0	0	0	1	1	0	0	0	0	0	2	292
0	1	31	0	1	20.3	0	0	0	0	0	1	1	1	.	2	0	0	0	0	0	1	1	1	0	0	3	284
0	0	43	.	1	27.2	4	1	1	1	0	0	1	1	.	1	0	0	0	0	0	0	0	0	0	1	0	280
0	1	21	0	1	22.7	1	0	0	0	0	0	1	1	.	4	0	0	0	0	0	1	0	0	1	0	2	283
0	1	30	1	1	24.1	0	0	1	0	0	1	1	1	.	1	0	0	0	0	0	0	0	0	0	1	0	272
0	1	22	0	1	17.8	2	0	0	0	0	0	1	1	.	1	0	0	0	0	0	0	0	0	0	1	0	273
0	3	23	0	1	28.9	1	1	0	0	0	0	1	1	.	1	0	0	0	0	0	0	0	0	0	1	0	278
0	0	41	0	1	23.7	0	0	0	0	0	0	1	2	.	.	0	0	0	0	0	0	0	0	0	1	0	275
0	4	29	1	1	26.9	1	1	0	0	0	0	1	3	7	1	0	0	0	0	0	1	1	0	0	0	2	249
.	0	37	0	0	26.6	0	0	0	0	0	0	1	3	1	4	0	0	0	1	0	1	1	1	0	0	4	.
0	1	34	0	1	18.1	2	1	0	0	0	1	1	1	.	1	0	0	0	0	0	0	0	0	0	1	0	280
0	0	32	0	1	26.6	1	1	0	.	0	0	1	3	2	1	0	0	0	0	0	0	0	0	0	1	0	279
0	2	28	1	1	31.1	0	0	1	0	0	0	1	1	.	4	0	0	0	0	0	0	0	0	0	1	0	276
.	0	23	0	1	24.6	0	0	0	0	0	0	1	1	.	4	0	0	0	0	0	1	0	0	0	0	1	281
0	1	28	0	1	32.5	3	1	0	0	0	0	1	3	3	1	0	0	0	0	0	0	0	0	0	1	0	295
.	7	35	0	1	26.2	2	1	1	0	0	0	1	1	.	4	.	.	.	.	.	.	.	.	.	.	.	.
0	2	44	0	1	22.0	1	0	0	1	0	1	1	3	3	4	0	0	0	0	0	0	0	0	0	1	0	293
0	2	22	0	1	30.7	1	0	0	0	0	0	1	3	1	1	0	0	0	0	0	0	0	0	0	1	0	282
.	1	29	0	1	21.5	1	1	1	1	0	0	1	1	.	1	0	0	0	0	0	0	0	0	0	1	0	.
0	0	27	0	1	22.4	0	0	1	0	0	0	1	3	3	1	0	0	0	0	0	0	0	0	0	1	0	294
0	4	22	.	1	28.2	2	1	0	0	0	0	1	1	.	1	0	0	0	0	0	0	0	0	0	1	0	278
.	5	36	0	1	22.3	2	1	0	0	0	1	1	1	.	1	0	0	0	0	0	0	0	0	0	1	0	.
0	4	40	0	1	26.7	3	1	.	0	0	0	1	1	.	1	0	0	0	0	0	0	0	0	0	1	0	275
0	0	40	0	1	30.8	1	1	0	0	0	0	1	3	3	4	0	0	0	0	0	0	0	0	0	1	0	296
0	1	31	0	1	28.7	1	0	1	0	0	1	1	1	.	4	0	0	0	0	0	0	0	0	0	1	0	282
0	0	27	0	1	25.3	1	0	1	0	0	0	1	1	.	2	0	0	0	0	1	0	0	0	0	0	1	286
.	3	23	0	1	18.1	1	0	0	0	0	1	1	1	.	1	0	0	0	0	0	0	0	0	0	1	0	.
0	1	24	0	1	19.5	0	0	0	0	0	0	1	1	.	1	0	0	0	0	0	0	0	0	0	1	0	271
0	1	37	0	1	35.4	5	1	0	1	0	0	1	1	.	1	0	1	0	0	0	0	0	0	0	0	1	294
0	0	31	0	1	23.7	0	0	0	0	0	0	1	1	.	1	0	0	0	0	0	0	0	0	1	0	1	274
0	3	37	0	1	34.1	2	1	1	1	0	1	1	1	.	1	0	0	0	0	0	0	0	0	0	1	0	279
0	0	29	0	1	20.8	1	1	1	0	0	1	1	1	.	1	0	0	0	0	0	0	0	0	0	1	0	281
0	0	31	0	1	18.4	1	1	1	0	0	0	1	1	.	1	0	0	0	0	0	0	0	0	0	1	0	280
.	1	37	0	1	26.1	4	1	0	0	0	0	1	1	.	4	0	0	0	0	0	0	0	0	0	1	0	275
0	7	24	0	1	20.6	0	0	0	0	0	0	1	1	2	2	0	1	0	0	0	0	0	0	0	0	1	282
0	0	28	0	1	23.8	0	0	1	0	0	1	1	1	.	1	0	0	0	0	0	0	0	0	0	1	0	272
0	1	32	0	1	22.3	1	1	0	0	0	0	1	1	.	1	0	0	0	0	0	0	0	0	0	1	0	292
0	0	37	1	1	21.7	1	1	1	1	0	0	1	1	.	1	0	0	0	0	0	0	0	0	1	0	1	284
0	1	33	1	1	23.0	1	0	1	1	0	0	1	2	.	.	0	0	0	0	0	0	0	0	0	1	0	275
0	0	35	1	1	19.8	5	1	1	0	0	0	1	1	.	1	0	0	0	0	0	0	0	0	1	0	1	280
0	3	34	0	1	.	1	1	1	0	0	0	1	2	.	.	0	0	0	0	0	1	1	0	0	0	2	280
0	0	36	0	1	22.3	1	1	0	0	0	0	1	1	.	1	1	1	0	0	0	0	0	0	0	0	2	270
0	0	25	0	1	20.8	0	0	0	0	.	.	1	1	.	1	0	0	0	0	0	0	0	0	0	1	0	281
0	1	34	0	1	23.0	0	0	0	1	0	0	1	1	.	2	.	.	.	.	.	.	.	.	.	.	.	289
0	1	26	0	1	24.5	0	0	1	0	0	0	1	1	.	2	0	0	0	0	0	0	0	0	0	1	0	292
0	0	28	0	1	21.6	0	0	1	1	0	0	1	1	.	1	0	0	0	0	0	0	0	0	0	1	0	287
0	1	30	0	1	24.1	0	0	1	0	0	0	1	1	.	1	0	0	0	0	0	0	0	0	1	0	1	268
0	1	29	1	1	19.4	0	0	1	0	0	0	1	1	2	1	0	0	0	0	0	0	0	0	0	1	0	281
0	1	31	0	1	25.7	0	0	1	0	0	0	1	1	.	2	0	0	0	0	1	1	1	0	0	0	3	280
.	4	39	1	1	21.0	2	1	1	0	0	0	1	1	.	1	0	0	0	0	0	0	0	0	0	1	0	.
0	0	32	0	1	25.5	1	0	1	0	0	1	1	3	2	1	0	0	0	0	0	0	0	0	0	1	0	268
0	1	34	0	1	30.7	0	0	1	0	0	0	1	1	.	1	1	0	0	0	0	0	0	0	1	0	2	278
0	0	37	0	1	20.4	0	0	1	0	0	0	1	1	.	1	0	0	0	0	0	0	0	0	0	1	0	282
0	0	30	0	0	23.0	3	1	0	0	0	0	1	1	.	1	0	0	0	0	0	0	0	0	0	1	0	289
0	0	25	0	1	24.2	1	1	0	0	0	0	1	3	7	1	.	.	.	.	.	.	.	.	.	.	.	279
0	2	26	0	1	23.7	1	1	0	1	0	0	1	1	.	1	0	0	0	0	0	0	0	0	0	1	0	276
0	3	27	0	1	30.1	1	0	0	0	0	0	1	1	.	2	0	0	0	0	0	0	0	1	0	0	1	271
0	1	28	0	.	21.5	2	1	0	0	0	0	1	1	.	4	1	0	1	0	0	0	0	0	0	0	2	281
0	0	28	0	1	25.2	0	0	0	0	0	0	1	3	4	4	0	0	0	0	0	0	0	0	0	1	0	282
0	0	28	0	1	25.3	0	0	1	0	0	0	1	1	.	1	0	0	0	0	0	0	0	0	0	1	0	285
0	0	27	0	1	21.9	0	0	1	1	0	1	1	1	.	1	1	0	0	0	0	0	0	0	0	0	1	253
0	0	39	1	1	24.1	1	1	0	1	0	1	1	3	3	2	0	0	0	0	0	0	0	0	1	0	1	295
0	4	34	0	1	31.3	0	0	0	0	0	0	1	1	.	1	0	0	0	0	0	0	0	0	0	1	0	268
0	0	33	0	1	19.9	4	1	1	0	0	1	1	1	.	1	0	0	0	0	0	0	0	0	0	1	0	285
0	2	29	0	1	35.7	0	0	0	0	0	0	1	1	.	1	0	1	0	0	0	0	0	0	0	0	1	281
0	1	19	0	1	24.6	0	0	0	0	0	0	1	1	.	1	0	0	0	0	0	0	0	0	0	1	0	288
0	0	29	0	1	21.3	1	0	1	1	0	1	1	1	.	1	0	0	0	0	0	0	0	0	0	1	0	277
0	0	33	0	1	20.8	0	0	0	0	0	0	1	1	.	1	0	0	0	0	0	0	0	0	1	0	1	273
0	0	25	0	1	18.9	1	1	0	0	0	0	1	1	.	1	0	0	0	0	0	0	0	0	0	1	0	272
0	0	29	0	1	33.3	1	1	0	0	0	0	1	1	.	1	0	0	0	0	0	0	0	0	0	1	0	274
0	2	34	0	1	25.0	3	1	1	1	0	0	1	2	.	.	0	0	0	0	0	0	0	0	0	1	0	280
0	0	34	0	1	23.9	3	1	1	1	0	0	1	3	5	1	0	0	0	0	0	0	1	0	0	0	1	269
0	0	29	0	1	35.1	1	1	0	.	0	0	1	1	.	1	0	0	0	0	0	0	0	0	0	1	0	286
0	1	30	0	1	32.6	1	1	1	0	0	0	1	1	.	1	0	0	0	0	0	0	0	0	0	1	0	279
0	5	37	1	1	29.3	4	1	0	1	0	0	1	2	.	.	0	0	0	0	0	0	0	0	1	0	1	280
0	1	34	0	1	26.0	3	1	0	0	0	0	1	1	.	4	0	0	0	0	0	0	0	0	0	1	0	283
0	1	32	0	1	24.2	0	0	1	1	0	0	1	3	1	1	0	0	0	0	0	0	0	0	0	1	0	261
0	0	33	1	1	31.9	1	1	0	0	0	0	1	1	.	1	0	0	0	0	1	0	0	0	0	0	1	278
0	1	32	0	1	19.9	1	1	1	0	0	0	1	1	.	1	0	0	0	0	0	0	0	0	0	1	0	286
0	2	31	.	1	21.0	2	1	1	1	0	0	1	2	.	.	0	0	0	0	0	0	0	0	0	1	0	295
0	0	28	.	1	25.6	1	1	1	0	0	0	1	1	.	1	0	0	0	0	0	0	0	0	0	1	0	282
0	1	34	0	1	24.5	3	1	1	1	0	0	1	1	.	1	0	0	0	0	0	0	0	0	0	1	0	286
0	5	34	0	1	22.5	1	1	1	0	0	0	1	1	.	1	0	0	0	0	0	1	0	0	0	0	1	293
0	2	26	0	1	29.3	0	0	0	1	0	0	1	1	.	1	0	0	0	0	0	0	1	0	0	0	1	290
0	0	38	0	1	35.9	0	0	1	0	0	0	1	3	1	2	0	0	0	1	0	0	0	0	0	0	1	287
0	1	31	0	1	30.5	0	0	0	1	0	0	1	1	.	1	0	0	0	0	0	0	0	0	0	1	0	288
0	2	26	0	0	25.0	0	0	0	0	0	0	0	1	.	1	0	0	0	0	0	0	0	0	0	1	0	282
0	3	23	0	1	40.0	2	1	0	.	0	0	1	3	1	1	0	0	0	0	0	0	0	0	0	1	0	285
0	0	33	1	1	20.9	1	1	1	0	0	0	1	1	.	1	0	0	0	0	0	0	0	0	0	1	0	278
0	0	29	0	1	21.3	0	0	1	0	0	0	1	1	.	1	0	0	0	0	1	0	0	0	0	0	1	285
.	1	32	1	1	20.0	1	1	1	0	0	0	1	1	.	1	.	.	.	.	.	.	.	.	.	.	.	277
0	1	35	0	1	20.8	0	0	0	1	0	0	1	1	.	1	0	0	0	0	1	0	0	0	1	0	2	284
1	1	33	0	1	22.6	0	0	1	1	0	0	1	3	4	4	0	0	0	0	0	0	1	0	0	0	1	258
0	1	35	0	1	23.8	0	0	1	1	0	0	1	1	.	1	0	0	0	0	0	0	0	0	0	1	0	287
0	1	37	0	1	21.9	1	0	1	1	0	1	1	3	3	1	1	1	0	0	0	0	0	0	0	0	2	294
0	4	37	0	1	23.6	1	1	1	0	0	0	1	1	.	1	0	0	0	0	0	0	0	0	0	1	0	288
0	1	36	0	1	18.6	1	0	1	1	0	0	1	1	.	1	0	0	0	0	0	0	0	0	0	1	0	287
0	2	30	0	1	25.0	0	0	0	.	0	0	1	1	.	1	0	0	0	0	0	0	0	0	0	1	0	288
0	2	34	0	1	23.3	1	0	1	1	0	1	1	1	.	1	0	0	0	0	0	0	0	0	0	1	0	286
0	3	34	0	1	25.1	2	1	1	0	0	0	1	1	.	1	0	0	0	0	0	0	0	0	0	1	0	285
0	1	26	0	1	20.2	0	0	0	0	0	0	1	1	.	1	0	0	0	0	0	1	0	0	0	0	1	294
0	0	36	0	1	22.0	0	0	1	.	0	0	1	1	.	1	0	0	0	0	0	0	0	0	0	1	0	286
0	0	27	0	1	19.3	1	0	1	0	0	0	1	1	.	1	0	0	0	0	0	0	0	0	0	1	0	272
0	0	34	0	1	22.1	1	1	0	0	0	1	1	1	.	1	0	0	0	0	0	0	0	0	0	1	0	271
0	2	38	0	1	26.2	1	1	1	1	0	0	1	1	.	4	1	0	0	0	0	0	0	1	0	0	2	289
.	1	30	0	1	24.6	1	0	1	0	0	0	1	2	.	.	0	0	0	0	0	0	1	0	0	0	1	.
0	1	30	1	1	18.3	0	0	1	1	0	0	1	3	1	1	0	0	0	0	0	0	0	1	0	1	1	263
0	1	37	0	1	21.8	1	1	1	0	0	0	1	3	4	1	0	0	0	0	0	0	0	0	0	1	0	267
0	0	26	0	1	20.0	0	0	1	0	0	0	1	1	.	1	0	0	0	0	0	0	0	0	0	1	0	286
0	0	30	0	1	28.7	2	0	1	0	1	0	1	3	7	1	0	0	0	0	0	0	0	0	0	1	0	285
0	3	32	0	1	18.6	1	0	0	0	0	0	1	1	.	1	1	0	0	0	0	0	0	0	0	0	1	292
0	5	46	0	1	21.6	2	1	1	1	0	1	1	1	.	1	0	0	0	0	0	0	0	0	0	1	0	287
0	0	28	1	1	20.3	1	0	1	0	0	1	1	1	.	1	0	0	0	0	0	0	0	0	0	1	0	270
0	0	.	0	1	21.6	2	1	1	0	0	0	1	1	.	1	0	0	0	0	0	0	0	0	0	1	0	280
0	2	40	0	1	25.6	0	0	1	0	0	1	1	1	.	1	1	0	0	0	0	0	0	0	0	0	1	289
0	0	30	1	1	31.0	2	1	.	1	0	0	1	2	.	.	0	0	0	0	0	0	0	0	0	1	0	277
0	0	25	0	1	23.2	0	0	0	0	0	0	1	1	.	1	0	0	0	0	0	0	0	0	0	1	0	273
0	1	37	1	1	21.6	1	1	1	0	0	0	1	1	.	1	0	0	0	0	0	0	0	0	0	1	0	280
0	5	30	0	1	20.5	0	0	1	1	0	1	1	1	.	2	0	0	0	0	0	0	0	0	0	1	0	274
0	1	29	0	1	21.6	1	0	1	0	0	0	1	2	.	.	0	0	0	0	0	0	0	0	0	1	0	273
0	0	41	0	1	27.2	0	0	1	1	0	0	1	2	.	.	0	0	0	0	0	0	0	0	0	1	0	277
0	0	31	0	1	18.9	1	0	1	1	0	0	1	3	3	4	0	0	0	0	0	0	0	0	0	1	0	296
0	1	33	1	1	24.1	2	0	1	0	0	0	1	2	.	.	0	0	0	0	0	0	0	0	0	1	0	271
0	4	30	0	1	24.5	2	0	1	1	0	0	1	1	.	1	0	0	0	0	0	0	0	0	0	1	0	287
0	0	27	0	1	28.7	0	0	0	0	0	0	1	1	.	1	0	0	0	0	0	0	0	0	1	0	1	279
0	0	34	0	1	21.1	0	0	0	1	0	0	0	1	.	1	0	0	0	0	0	0	0	0	0	1	0	287
0	2	38	0	1	22.2	0	0	1	0	0	0	1	1	.	1	1	1	0	0	0	0	0	0	0	0	2	282
.	1	35	1	1	26.3	1	1	1	0	0	0	1	1	.	1	0	0	0	0	0	0	0	0	0	1	0	280
0	1	26	0	1	29.0	0	0	0	0	0	0	1	3	2	4	0	0	0	0	0	0	1	1	0	0	2	278
0	0	30	0	1	26.2	0	0	0	0	0	1	1	1	.	1	1	0	0	0	0	0	0	0	0	0	1	284
0	0	35	0	1	20.4	1	1	1	1	0	0	1	1	.	1	0	0	0	0	0	0	0	0	1	0	1	286
0	3	31	0	1	25.5	0	0	1	0	0	0	1	1	.	2	0	0	0	0	1	0	0	0	0	0	1	287
0	1	32	0	1	19.8	0	0	1	0	0	0	1	1	.	1	0	0	0	0	0	0	0	0	0	1	0	277
0	0	29	0	1	23.7	0	0	1	1	0	0	1	1	.	1	0	0	0	0	0	0	0	0	0	1	0	281
0	3	34	0	1	19.2	1	0	0	0	0	0	1	1	.	1	0	0	0	0	0	0	0	0	0	1	0	280
0	0	34	0	1	23.6	0	0	1	0	0	0	1	1	.	1	0	0	0	0	0	0	0	0	0	1	0	278
0	1	40	0	1	30.5	3	1	0	0	0	0	1	1	.	.	1	0	0	0	0	1	1	1	0	0	4	260
0	1	33	0	1	24.9	1	1	1	0	0	0	1	1	.	1	0	0	0	0	0	0	0	0	0	1	0	268
0	1	33	0	1	24.6	1	1	1	0	0	0	1	1	.	1	0	0	0	0	0	0	0	0	0	1	0	270
0	3	35	0	1	24.0	2	0	1	1	0	0	1	3	3	1	0	0	0	0	0	0	0	0	0	1	0	280
0	0	33	0	1	22.9	3	0	1	0	0	0	1	1	.	1	0	0	0	0	0	0	0	0	0	1	0	267
0	0	33	0	1	19.1	1	1	1	0	0	0	1	1	.	1	0	0	0	0	0	0	0	0	0	1	0	288
.	2	30	0	1	18.8	1	1	1	0	0	0	1	1	.	1	0	0	0	0	0	0	0	0	0	1	0	.
0	2	33	0	1	23.6	1	1	1	0	0	1	1	3	1	1	0	0	0	0	0	0	0	0	0	1	0	268
0	0	35	0	1	20.9	2	1	1	0	0	1	1	1	.	1	0	0	0	0	0	0	0	0	0	1	0	278
0	0	32	0	1	23.3	0	0	1	0	0	0	1	1	.	2	0	0	0	0	0	0	0	1	0	0	1	274
0	6	31	0	1	36.9	1	0	1	0	0	0	1	3	3	4	0	0	0	0	0	0	0	0	1	0	1	295
0	8	25	0	1	28.0	0	0	0	0	0	0	1	1	.	1	0	0	0	0	0	0	0	0	0	1	0	280
0	1	29	1	1	25.0	2	1	0	0	0	0	1	1	.	1	0	0	0	0	0	0	0	0	0	1	0	283
0	0	34	0	1	31.6	2	0	1	0	0	0	1	1	.	1	0	0	0	0	0	0	0	0	0	1	0	278
0	0	36	0	1	23.7	2	1	1	0	0	0	1	1	.	1	0	0	0	0	0	0	0	0	0	1	0	294
0	3	32	0	1	24.1	1	1	1	0	0	0	1	1	.	1	0	0	0	0	0	0	0	0	0	1	0	290
0	3	32	0	1	26.2	2	1	1	1	0	0	1	1	.	1	0	1	0	0	0	0	0	0	0	0	1	285
0	0	37	0	1	28.7	2	1	1	1	0	1	1	3	1	1	0	0	0	0	0	0	0	1	0	0	1	280
0	3	42	1	1	33.4	5	1	1	1	0	0	1	1	.	4	0	0	0	0	0	0	0	0	0	1	0	279
0	1	30	0	1	21.6	1	1	1	1	0	1	1	1	.	1	0	0	0	0	0	0	0	0	0	1	0	274
0	6	36	0	1	38.5	4	1	0	1	0	0	1	3	1	1	1	1	0	0	0	0	0	0	0	0	2	269
0	0	32	0	1	21.4	1	0	1	1	0	0	1	1	.	2	0	0	0	0	0	0	0	0	0	1	0	276
0	0	44	0	1	29.0	1	1	1	1	0	0	1	1	.	1	0	0	0	1	0	0	0	0	0	0	1	307
0	1	40	0	1	22.8	2	1	1	1	0	0	1	1	.	1	0	0	0	0	0	0	0	0	0	1	0	279
0	3	35	1	1	33.2	0	0	0	0	0	1	1	3	3	4	1	0	0	0	0	0	0	0	1	0	2	295
0	1	33	0	1	21.8	3	1	0	0	0	0	1	1	.	1	0	0	0	0	0	0	0	0	0	1	0	286
0	0	38	0	1	.	1	0	0	0	0	1	1	1	.	1	0	0	0	0	0	0	0	0	0	1	0	277
0	2	32	1	1	25.6	2	1	0	0	0	0	1	1	.	1	0	0	0	0	0	0	0	0	0	1	0	291
0	1	36	0	1	22.2	1	1	1	1	0	0	1	1	.	1	0	0	0	0	0	0	0	0	0	1	0	289
0	0	.	0	1	22.6	2	1	1	1	0	1	1	3	1	1	0	0	0	0	0	0	0	0	0	1	0	267
0	2	31	0	1	26.2	0	0	0	0	0	0	1	3	1	1	0	0	0	0	0	0	0	0	0	1	0	264
0	1	32	0	1	28.3	0	0	0	1	0	0	1	1	.	4	0	0	0	0	0	0	0	0	0	1	0	289
0	0	31	0	1	17.8	0	0	1	1	0	0	1	1	.	1	0	0	0	0	0	0	0	0	0	1	0	285
0	2	36	0	1	24.2	8	1	1	0	0	0	1	1	.	1	0	0	0	0	0	0	0	0	0	1	0	284
0	1	32	0	1	19.8	2	1	1	1	0	0	1	1	.	1	0	0	0	0	0	0	0	0	0	1	0	279
0	2	32	0	1	20.5	2	1	1	1	0	1	1	3	1	1	0	0	0	0	0	0	0	0	0	1	0	270
0	5	26	0	1	18.7	2	1	0	0	0	0	1	1	.	1	1	0	0	0	0	0	0	0	0	0	1	272
0	1	32	1	1	22.2	1	0	1	1	0	1	1	2	.	.	0	0	0	0	0	0	0	0	0	1	0	269
0	0	40	0	1	22.6	1	0	1	1	0	0	1	1	.	1	0	0	0	0	0	0	0	0	0	1	0	245
0	2	35	1	1	22.9	0	0	1	1	0	1	1	1	.	4	0	0	1	0	0	0	0	0	0	0	1	288
0	1	34	0	1	21.2	1	0	1	1	0	0	1	1	.	2	.	.	.	.	.	.	.	.	.	.	.	291
0	1	29	0	1	20.3	1	1	0	0	0	0	1	3	1	1	0	0	0	0	0	0	0	0	0	1	0	286
0	2	41	0	1	24.1	3	1	1	0	0	0	1	3	3	1	0	0	0	0	0	0	0	0	0	1	0	288
0	0	30	0	1	19.7	2	1	1	0	0	0	1	1	.	1	1	0	0	0	0	0	0	0	0	0	1	280
0	0	28	0	1	23.9	0	0	1	0	0	0	1	1	.	1	0	0	0	0	0	0	1	0	0	0	1	252
0	0	37	1	1	37.3	0	0	0	0	0	0	1	3	1	4	0	0	0	0	0	0	0	0	0	1	0	269
0	1	31	1	1	20.6	2	1	0	0	0	0	1	1	.	1	0	0	0	0	0	0	0	0	0	1	0	268
0	1	32	0	1	29.1	2	1	0	0	0	0	1	1	.	1	1	0	0	0	0	0	0	0	0	0	1	290
.	1	.	.	1	.	.	.	.	0	1	0	.	1	.	1	1	0	0	0	1	0	0	0	0	0	2	.
.	1	27	0	1	28.4	3	1	0	1	0	0	1	1	.	1	0	0	0	0	0	0	0	0	0	1	0	289
.	1	39	0	0	.	5	1	0	0	0	0	1	1	.	1	0	0	0	0	0	0	0	0	0	1	0	.
.	1	40	1	1	28.4	4	1	1	1	0	0	1	1	.	1	0	0	0	0	0	0	0	0	0	1	0	283
.	0	21	1	1	21.9	0	0	0	0	0	0	1	1	.	1	0	0	0	0	0	0	0	0	0	1	0	278
0	1	34	0	1	24.8	1	1	0	1	0	0	1	1	.	1	0	0	0	0	0	0	0	0	0	1	0	263
0	0	20	0	1	20.0	0	0	0	0	0	0	1	1	.	1	0	0	0	0	0	0	0	0	0	1	0	284
0	1	31	0	1	24.6	1	0	0	1	0	0	1	3	1	2	0	0	0	1	1	0	0	0	0	0	2	283
0	2	23	0	1	19.1	0	0	0	0	0	0	1	1	.	1	0	0	0	0	0	0	0	0	0	1	0	275
0	1	.	0	1	19.3	3	1	1	0	0	0	1	1	.	1	0	0	0	0	0	0	0	0	0	1	0	275
0	2	37	0	1	38.9	2	1	0	0	0	0	1	3	7	4	1	0	0	0	0	0	0	1	1	0	3	273
0	1	35	1	1	32.3	4	1	0	0	0	0	1	1	.	1	0	0	0	0	0	0	0	0	0	1	0	272
0	3	27	1	1	23.8	2	1	0	0	0	0	1	1	.	1	0	0	0	0	0	0	0	0	1	0	1	291
0	0	34	0	1	22.3	1	1	0	1	0	0	1	1	.	1	1	1	0	0	0	0	0	0	0	0	2	274
0	1	29	1	1	19.2	1	1	1	1	0	0	1	1	.	1	0	0	0	0	0	0	1	0	0	0	1	242
0	4	27	0	1	17.3	0	0	0	0	0	0	1	1	.	2	0	1	0	0	0	0	0	0	0	0	1	281
0	0	26	0	1	22.5	1	1	0	0	0	0	1	1	.	1	0	0	0	0	0	0	0	0	0	1	0	282
0	0	44	0	1	26.4	4	1	1	1	0	0	1	3	1	1	0	0	0	0	0	0	0	0	0	1	0	275
0	0	31	0	1	22.0	1	1	1	1	0	0	1	1	.	2	0	0	0	0	0	0	0	0	0	1	0	276
.	1	36	0	1	25.9	6	1	1	0	0	0	1	1	.	1	0	0	0	0	0	0	0	0	0	1	0	280
0	6	28	0	1	23.6	5	1	0	0	0	0	1	1	.	1	0	0	0	0	0	0	0	0	0	1	0	253
0	0	40	0	1	36.1	3	1	0	1	0	0	1	3	2	1	1	0	0	0	1	0	0	0	0	0	2	285
0	1	23	0	1	.	0	0	0	.	0	0	1	1	.	4	0	0	0	0	0	0	0	0	0	1	0	291
0	0	44	0	1	27.7	5	1	0	1	0	0	1	3	2	1	0	0	0	0	0	0	0	0	0	1	0	266
0	0	30	0	1	19.3	0	0	1	1	0	0	1	1	.	1	0	0	0	0	0	1	0	0	0	0	1	274
0	1	38	0	1	21.6	3	1	1	0	0	0	1	1	.	2	1	1	0	0	0	0	0	0	0	0	2	280
0	0	30	1	1	25.5	.	.	0	0	0	0	1	1	.	4	0	0	0	0	0	0	0	0	0	1	0	257
0	0	34	0	1	28.1	2	1	1	0	0	0	1	1	.	1	0	0	0	0	0	0	0	0	0	1	0	267
0	0	.	0	1	18.9	1	0	1	0	0	0	1	1	.	1	0	0	0	0	0	0	0	0	0	1	0	273
0	1	39	1	1	18.6	1	1	1	0	0	0	1	1	.	1	1	0	0	0	0	0	0	0	0	0	1	286
0	1	30	1	1	24.9	0	0	0	0	0	0	1	1	.	1	0	0	0	0	0	0	0	0	0	1	0	276
0	2	32	0	1	18.5	1	1	0	1	0	0	1	1	.	1	0	0	0	0	0	0	0	0	0	1	0	270
0	3	34	1	1	24.6	0	0	0	0	0	1	1	3	2	1	0	0	0	0	0	0	0	0	0	1	0	250
0	0	34	0	1	21.3	2	1	1	1	0	1	1	1	.	1	0	0	0	0	0	0	0	0	0	1	0	275
0	2	35	0	1	19.8	2	1	1	1	0	0	1	1	.	1	0	0	0	0	0	0	0	0	0	1	0	283
0	1	27	0	1	19.9	1	0	0	0	0	0	1	1	.	1	0	0	0	0	0	0	0	0	0	1	0	270
0	0	.	0	1	21.6	1	1	1	0	0	0	1	1	.	1	0	0	0	0	0	0	0	0	0	1	0	289
0	1	33	0	1	22.0	1	1	1	1	0	1	1	1	.	1	0	0	0	0	0	0	0	0	0	1	0	286
0	0	33	0	1	21.6	2	1	1	0	0	1	1	1	.	1	0	0	0	0	0	0	0	0	0	1	0	284
0	1	31	0	1	20.5	0	0	1	0	0	0	1	1	.	1	0	0	0	0	0	0	0	0	0	1	0	268
0	0	34	0	1	22.5	1	0	1	0	0	0	1	3	4	1	0	0	0	0	0	0	0	0	0	1	0	274
0	0	41	0	1	23.4	4	1	1	1	0	1	1	1	.	1	0	0	0	0	0	0	0	0	0	1	0	272
0	0	38	1	1	.	3	1	1	1	0	0	1	1	.	1	0	0	0	0	0	0	0	0	0	1	0	280
0	0	31	0	1	19.8	1	0	1	0	0	0	1	1	.	2	0	1	0	0	0	0	0	0	0	0	1	276
0	1	.	.	1	20.1	3	1	0	0	0	0	1	1	.	1	0	0	0	0	0	0	0	0	0	1	0	279
0	2	28	1	1	20.3	1	1	0	0	0	0	1	1	.	1	0	0	0	0	0	0	0	0	1	1	1	309
0	0	30	0	1	24.1	0	0	0	0	0	0	1	3	3	1	0	0	0	0	0	0	0	0	0	1	0	295
0	0	27	0	1	19.9	0	0	0	1	0	0	1	1	.	1	0	0	0	0	0	0	0	0	0	1	0	280
0	0	34	1	1	19.7	4	1	1	1	0	0	1	1	.	1	0	0	0	0	0	0	0	0	0	1	0	289
0	4	42	0	1	35.1	3	1	1	0	0	0	1	2	.	.	1	0	1	0	0	0	0	0	0	0	2	266
0	4	29	0	1	19.7	2	1	0	0	0	1	1	1	.	1	0	0	0	0	0	0	0	0	0	1	0	275
0	1	30	0	1	21.0	0	0	1	0	0	0	1	3	4	1	0	0	0	0	0	0	1	0	0	0	1	289
0	0	33	0	1	23.3	0	0	1	1	0	1	1	1	.	1	0	0	0	0	0	0	0	0	0	1	0	276
0	0	33	0	1	30.1	1	1	1	1	0	1	1	1	.	1	0	0	0	0	0	0	0	0	0	1	0	284
0	0	28	0	1	21.2	0	0	1	1	0	1	1	1	.	1	0	0	0	0	0	0	0	0	0	1	0	286
0	5	.	1	1	24.6	0	0	1	0	0	0	1	3	3	4	1	0	0	0	0	0	0	1	0	0	2	296
0	2	34	0	1	21.3	0	0	1	0	0	0	1	3	1	1	0	0	0	0	0	0	1	0	1	0	2	248
.	0	33	0	1	18.8	1	1	1	1	0	1	1	2	.	.	0	0	0	0	0	0	0	0	0	1	0	267
0	0	29	0	1	26.8	0	0	1	1	0	0	1	1	.	2	0	0	0	0	0	0	0	0	0	1	0	281
0	2	33	0	1	23.2	1	1	1	1	0	0	1	1	.	4	1	0	0	0	0	1	0	0	1	0	3	282
0	1	41	0	1	21.7	5	0	1	1	0	0	1	1	.	1	0	0	0	0	0	0	0	0	1	0	1	286
.	1	30	1	1	24.8	2	0	0	0	0	0	1	3	7	1	0	0	0	0	0	0	0	0	0	1	0	.
.	0	35	0	1	25.3	2	1	1	0	0	0	1	3	1	1	0	0	0	0	0	0	1	0	0	0	1	274
0	0	30	1	1	22.4	0	0	1	0	0	0	1	1	.	1	0	0	0	0	1	0	0	0	0	0	1	279
0	0	29	.	1	.	1	1	1	0	0	1	1	1	.	1	0	1	0	0	0	0	0	0	0	0	1	279
0	6	25	0	1	26.0	2	0	1	0	0	0	1	1	.	1	0	0	0	0	0	0	0	0	0	1	0	268
0	2	33	0	1	28.1	2	1	1	1	0	0	1	1	.	1	0	0	0	0	0	0	0	0	0	1	0	290
0	0	35	0	1	20.4	0	0	1	0	0	0	1	1	.	1	0	0	0	0	0	0	0	0	0	1	0	284
0	0	24	0	1	19.5	1	1	0	0	0	0	1	1	.	1	0	0	0	0	0	0	0	0	0	1	0	283
0	0	25	0	1	19.5	0	0	.	0	0	0	1	1	.	1	0	0	0	0	0	0	0	0	0	1	0	259
0	0	26	0	1	21.7	0	0	0	0	0	0	1	1	.	1	0	0	0	0	0	0	0	0	0	1	0	276
0	1	31	0	1	22.5	0	0	0	0	0	0	1	1	.	1	0	0	0	0	0	0	0	0	0	1	0	294
0	1	34	0	1	22.3	2	1	1	1	0	1	1	1	.	1	0	0	0	0	0	0	0	0	0	1	0	292
.	1	33	1	1	.	2	1	1	1	0	0	1	3	7	1	0	0	0	0	0	0	0	0	0	1	0	284
0	0	30	0	1	20.4	2	1	1	1	0	0	1	1	.	1	0	0	0	0	0	0	0	0	0	1	0	276
0	0	31	0	1	20.9	0	0	1	.	0	0	1	1	.	1	0	0	0	0	0	0	0	0	0	1	0	281
0	0	33	0	1	25.0	1	1	1	1	0	1	1	1	.	1	0	1	0	0	0	0	0	0	0	0	1	285
0	0	33	0	1	17.7	2	1	1	1	0	0	1	1	.	1	0	0	0	0	0	0	0	0	0	1	0	291
0	2	28	0	1	23.7	1	1	0	0	0	0	1	1	.	1	0	0	0	0	0	0	0	0	1	0	1	281
0	0	35	0	1	21.3	3	1	1	1	0	0	1	1	.	1	0	0	0	0	0	0	0	0	0	1	0	283
1	0	32	0	.	28.3	0	0	0	0	0	0	1	3	7	1	0	0	0	0	0	0	0	0	0	1	0	282
0	1	25	0	1	23.9	0	0	0	0	0	0	1	1	.	1	0	0	0	0	0	0	0	0	0	1	0	287
0	5	36	0	1	28.7	1	1	0	0	0	0	1	1	.	1	0	0	0	0	0	0	0	0	1	0	1	289
.	0	.	0	1	29.1	1	1	0	0	0	1	1	1	.	1	0	0	0	0	0	0	0	0	0	1	0	279
0	0	29	0	1	40.2	1	1	0	0	1	0	1	1	.	1	0	0	0	0	0	0	0	0	0	1	0	282
0	5	29	0	1	24.5	1	1	0	1	0	0	1	3	1	.	0	0	0	0	0	0	0	0	0	1	0	287
0	0	36	1	1	27.7	1	1	0	0	0	0	1	.	.	.	.	.	.	.	.	.	.	.	.	.	.	286
0	0	.	0	1	28.0	1	1	0	0	0	0	1	1	.	1	0	0	0	0	0	0	0	0	0	1	0	286
0	1	35	0	1	24.6	1	1	1	1	1	0	1	1	.	1	0	0	0	0	0	0	0	0	0	1	0	277
0	0	22	0	1	21.1	0	0	0	0	0	0	1	1	.	2	0	0	0	0	0	1	1	0	0	0	2	289
0	1	36	1	1	26.7	4	1	1	0	0	0	1	1	.	1	0	0	0	0	0	0	0	0	0	1	0	271
0	0	34	0	1	22.9	2	1	1	0	0	1	1	1	.	1	1	0	0	0	0	0	0	0	0	0	1	279
0	2	29	0	1	25.2	0	0	0	0	0	0	1	1	.	1	0	0	0	0	0	0	0	0	0	1	0	275
0	0	28	0	1	21.9	0	0	0	1	0	1	1	1	.	1	0	0	0	0	0	0	0	0	0	1	0	275
0	1	24	0	1	33.9	1	1	0	0	1	0	1	3	7	1	0	0	0	0	0	0	0	0	0	1	0	285
0	10	32	0	1	31.6	5	1	0	0	0	0	1	1	.	1	0	0	0	0	0	1	1	0	0	0	2	273
0	1	32	1	1	24.9	0	0	1	1	0	0	1	1	.	1	0	0	0	0	0	0	0	0	0	1	0	258
0	0	32	0	1	24.7	0	0	1	0	0	0	1	1	.	1	1	1	0	0	0	0	0	0	0	0	2	283
0	3	25	0	1	35.0	0	0	0	0	0	0	1	3	1	1	0	0	0	0	0	0	0	0	0	1	0	277
0	0	25	1	1	26.8	1	1	0	0	0	0	1	1	.	1	1	1	0	0	0	0	0	0	0	0	2	280
0	0	29	0	1	21.3	0	0	1	1	0	0	1	1	.	2	0	0	0	0	0	0	0	0	0	1	0	287
0	0	.	1	1	23.2	1	1	1	1	0	0	1	2	.	.	0	0	0	0	0	0	0	0	1	0	1	277
0	0	35	0	1	21.1	3	1	1	1	0	0	1	1	.	1	0	0	0	0	0	0	0	0	0	1	0	283
0	0	26	0	1	21.6	0	0	1	1	0	0	1	1	.	1	0	0	0	0	0	1	0	0	0	0	1	278
0	1	30	0	1	23.9	1	0	1	0	0	1	1	1	.	1	0	0	0	0	1	1	1	1	0	0	4	288
0	0	38	0	1	18.7	3	1	1	1	0	0	1	3	3	1	0	0	0	0	0	0	0	0	0	1	0	296
0	0	40	0	1	28.5	2	0	1	0	0	0	1	1	.	2	0	0	0	0	1	0	0	0	0	0	1	284
0	7	30	1	1	25.7	5	1	1	1	0	1	1	3	7	1	0	0	0	0	1	0	0	0	0	0	1	272
0	0	33	0	1	23.4	2	1	0	1	0	1	1	1	.	1	0	0	0	0	0	0	0	0	0	1	0	287
0	1	43	0	1	27.9	4	1	1	1	0	0	1	1	.	1	0	0	0	0	0	0	0	0	0	1	0	278
0	3	33	0	1	22.2	0	0	1	0	0	0	1	1	.	2	0	0	0	0	0	0	0	0	0	1	0	282
0	1	.	0	1	21.1	1	0	1	1	0	0	1	1	.	1	0	0	0	0	0	0	0	0	0	1	0	283
1	0	29	0	1	18.4	0	0	1	1	0	0	1	1	.	1	0	0	0	0	0	0	1	0	0	0	1	276
0	2	24	0	1	23.9	2	0	0	0	0	0	1	1	.	2	0	0	0	0	0	0	0	0	0	1	0	290
0	0	27	0	1	23.2	0	0	1	0	0	0	1	1	.	2	0	0	0	0	0	0	0	0	1	0	1	291
0	2	39	0	1	27.6	8	1	1	0	0	0	1	1	.	1	0	0	0	0	0	0	0	0	0	1	0	275
0	7	42	0	1	26.1	6	1	1	0	0	0	1	3	1	1	0	0	0	0	0	0	0	0	0	1	0	303
.	4	35	0	1	21.1	2	1	1	1	0	1	1	1	.	1	0	0	0	0	0	0	0	0	0	1	0	279
0	1	33	0	1	19.6	1	1	1	0	0	0	1	1	.	1	0	0	0	0	0	0	0	0	0	1	0	281
0	0	35	0	1	23.2	1	1	0	0	0	1	1	1	.	1	0	0	0	0	0	0	0	0	0	1	0	273
0	0	31	0	1	29.1	2	1	1	0	0	0	1	1	.	1	0	0	0	0	0	0	0	0	0	1	0	292
0	1	.	0	1	30.7	2	1	1	1	0	0	1	1	.	1	0	0	0	0	1	0	0	0	0	0	1	274
0	3	30	0	1	38.1	1	1	0	0	0	0	1	1	.	1	0	0	0	0	0	0	0	0	0	1	0	276
0	0	40	0	1	23.0	1	1	1	1	0	0	1	3	7	1	0	0	0	0	0	0	0	0	0	1	0	274
0	0	32	0	1	19.4	1	1	1	1	0	1	1	1	.	1	0	0	0	0	0	0	0	0	0	1	0	278
0	1	32	0	1	24.5	0	0	0	0	0	0	1	1	.	1	0	0	0	0	0	0	0	0	1	0	1	287
0	1	32	0	1	30.2	2	1	0	1	0	0	1	3	1	1	0	0	0	0	0	0	0	0	0	1	0	265
.	4	33	0	1	24.8	2	0	1	0	0	0	1	1	.	1	0	0	0	1	0	0	1	0	0	0	2	.
0	0	33	0	1	28.7	0	0	0	0	0	0	1	1	.	4	0	0	0	0	0	1	0	0	0	0	1	295
0	1	32	0	.	24.3	0	0	0	0	0	0	1	1	.	2	0	0	0	0	0	0	0	0	1	0	1	279
0	1	31	0	1	25.3	0	0	0	0	0	0	1	3	2	1	0	0	0	0	0	0	0	0	1	0	1	279
0	4	28	0	1	31.6	1	1	0	0	1	0	1	1	.	4	0	0	0	0	0	0	0	0	0	1	0	284
0	0	32	.	1	23.2	2	1	0	1	0	0	1	1	.	1	0	0	0	0	0	0	0	0	0	1	0	289
0	0	27	1	1	22.3	0	0	1	0	0	1	1	1	.	1	0	0	0	0	0	0	0	0	0	1	0	281
0	6	32	.	1	25.0	1	1	1	0	0	0	1	3	3	4	0	0	0	0	0	0	0	0	0	1	0	288
0	0	35	0	1	31.9	3	1	0	0	1	0	1	3	7	1	0	0	0	0	0	0	0	0	0	1	0	283
0	0	33	0	1	20.9	1	1	1	0	0	0	1	1	.	1	0	0	0	0	0	0	0	0	0	1	0	283
0	1	42	0	1	24.3	1	1	1	0	0	0	1	3	5	4	0	0	0	0	0	1	1	0	0	0	2	244
0	1	28	0	1	20.1	2	0	1	1	0	0	1	1	.	1	0	0	0	0	0	0	0	0	0	1	0	282
0	0	26	0	1	22.3	0	0	0	0	0	0	1	1	.	1	0	0	0	0	0	0	0	0	0	1	0	282
.	2	38	0	1	24.6	2	1	1	1	0	1	1	1	.	1	0	0	0	0	0	0	0	0	0	1	0	.
0	2	32	1	1	21.7	3	1	0	0	1	0	1	1	.	1	0	0	0	0	0	0	0	0	0	1	0	270
0	2	28	0	1	26.5	3	1	0	0	0	0	1	3	3	1	0	0	0	0	0	0	0	0	0	1	0	280
0	2	27	0	1	25.3	1	0	0	0	1	0	1	1	.	1	0	0	0	0	0	0	0	0	0	1	0	268
0	1	38	0	1	23.6	4	1	0	0	0	0	1	3	3	1	0	0	0	0	0	0	0	0	1	0	1	293
0	0	31	0	1	29.0	5	1	0	0	0	0	1	1	.	1	0	0	0	1	0	0	0	0	0	0	1	280
0	3	37	0	1	23.5	0	0	1	0	0	0	1	1	.	1	0	0	0	0	0	0	0	0	0	1	0	281
0	1	27	0	1	22.8	0	0	0	0	0	0	1	1	.	1	0	0	0	0	0	0	0	0	0	1	0	288
.	5	20	0	1	24.9	2	1	0	0	1	0	1	1	.	1	0	0	0	0	0	0	0	0	0	1	0	.
0	6	35	0	1	25.4	3	1	0	0	0	0	1	1	.	1	0	0	0	0	0	0	0	0	0	1	0	292
0	0	24	0	1	25.8	1	0	1	1	0	0	1	1	.	1	0	0	0	0	0	1	0	0	0	0	1	270
0	0	33	0	1	28.7	2	1	1	0	1	1	1	1	.	1	0	0	0	0	1	0	0	0	0	0	1	281
0	5	29	0	1	32.2	0	0	0	0	0	0	1	1	.	1	0	0	0	0	0	0	0	0	0	1	0	281
0	0	27	1	1	21.5	0	0	1	1	0	0	1	1	.	1	0	0	0	0	0	0	0	0	0	1	0	264
0	0	27	0	1	20.6	0	0	1	1	0	0	1	1	.	1	0	0	0	0	0	0	0	0	0	1	0	273
0	0	42	0	1	28.0	5	1	1	0	0	0	1	2	.	.	0	0	0	0	0	0	0	0	0	1	0	280
0	3	25	0	1	21.5	4	1	0	0	0	0	1	2	.	.	0	0	0	0	0	0	0	0	0	1	0	280
0	0	38	0	1	24.1	1	1	.	1	0	0	1	1	.	1	0	0	0	0	0	0	0	0	0	1	0	278
0	1	29	0	1	21.7	2	0	1	.	0	1	1	3	1	1	0	0	0	1	0	0	0	0	0	0	1	277
.	0	41	0	1	20.9	3	1	1	.	0	0	1	1	.	1	0	0	0	0	0	0	0	0	0	1	0	280
0	0	25	0	1	27.3	0	0	0	0	0	0	1	1	.	2	0	0	0	0	0	0	0	0	0	1	0	278
0	2	38	0	1	21.5	2	1	1	1	0	0	1	1	.	1	0	0	0	0	0	0	0	0	0	1	0	265
0	0	39	0	1	20.3	2	1	1	1	0	0	1	1	.	1	0	0	0	0	0	0	0	0	0	1	0	275
0	5	35	0	1	36.7	3	1	0	1	0	0	1	3	5	1	0	0	0	0	0	0	0	0	0	1	0	285
0	5	29	1	1	21.6	1	1	0	0	0	0	1	1	.	1	0	0	0	0	0	0	0	0	0	1	0	271
0	0	28	0	1	22.3	0	0	0	1	0	0	1	2	.	.	0	0	0	0	0	0	0	0	0	1	0	281
0	4	32	0	1	35.7	1	1	0	0	1	1	1	1	.	2	1	0	0	0	0	0	0	0	0	0	1	291
0	1	31	0	1	23.1	1	0	1	0	0	0	0	1	.	1	0	0	0	0	0	0	0	0	0	1	0	280
0	1	36	0	1	21.6	2	1	1	1	0	0	1	1	.	1	0	0	0	0	0	0	0	0	0	1	0	279
0	0	30	0	1	35.1	0	0	0	0	0	0	1	1	.	1	0	0	0	0	0	0	0	0	0	1	0	284
0	0	31	0	1	25.7	0	0	1	0	0	0	1	1	.	1	0	0	0	0	0	0	1	0	0	0	1	256
0	1	37	0	1	22.4	2	1	1	1	0	0	1	1	.	1	0	0	0	0	0	0	0	0	0	1	0	274
0	1	26	0	1	24.3	1	0	0	0	0	0	1	3	3	1	0	0	0	0	0	0	0	0	0	1	0	295
1	0	34	0	1	34.1	0	0	1	1	0	1	1	3	5	1	0	0	0	0	0	0	0	0	0	1	0	284
0	4	28	1	1	20.5	1	1	0	1	0	0	1	1	.	1	0	0	0	0	0	0	0	0	0	1	0	275
0	2	33	0	1	18.2	0	0	1	1	0	0	1	1	.	1	0	0	0	0	0	0	0	0	0	1	0	269
0	3	34	0	1	24.2	0	0	0	0	0	0	1	3	3	2	0	0	0	0	0	0	0	1	1	0	2	295
0	3	25	1	1	19.3	1	1	0	0	0	0	1	1	.	1	0	0	0	0	0	1	0	0	0	0	1	274
0	0	27	0	1	31.9	0	0	1	0	0	0	0	1	.	2	0	0	0	0	0	0	0	0	1	0	1	253
0	2	33	0	1	28.8	2	1	0	.	0	0	1	1	.	1	0	0	0	0	0	0	0	0	0	1	0	281
0	1	38	0	1	21.5	4	1	1	1	0	0	1	3	7	1	0	0	0	0	0	0	0	0	0	1	0	274
0	0	27	0	1	24.8	0	0	1	0	0	0	1	1	.	1	0	0	0	0	0	0	0	0	0	1	0	292
0	3	31	0	1	29.8	1	1	0	1	0	0	1	1	.	1	0	0	0	0	0	0	0	0	0	1	0	290
0	8	30	0	1	.	0	0	0	0	0	0	1	3	1	2	0	0	0	1	0	1	0	0	0	0	2	291
0	1	40	0	1	25.3	0	0	0	0	0	0	1	1	.	1	0	0	0	0	0	1	0	0	0	0	1	286
0	2	29	0	1	17.7	0	0	1	0	0	0	1	1	.	1	0	0	0	0	0	0	0	0	0	1	0	275
0	4	24	0	1	20.2	4	1	0	0	1	0	1	1	.	1	0	0	0	0	0	0	0	0	0	1	0	274
0	1	23	0	1	24.9	0	0	0	0	0	0	1	1	.	1	0	0	0	0	0	0	0	0	0	1	0	271
0	1	34	0	1	23.0	0	0	1	0	0	0	1	1	.	1	0	0	0	0	0	0	1	0	0	0	1	290
0	0	29	0	1	34.9	0	0	1	0	1	0	1	1	.	4	0	0	0	0	0	0	0	1	0	0	1	277
1	4	37	1	1	24.7	3	1	1	0	0	0	1	1	.	1	0	0	0	0	0	0	1	0	0	0	1	279
0	2	37	0	1	25.2	1	1	1	1	0	1	1	1	.	1	0	0	0	0	0	0	0	0	0	1	0	263
0	1	26	0	1	22.0	0	0	1	0	0	0	1	3	5	2	0	0	0	0	1	0	1	0	0	0	2	279
0	0	28	0	1	23.4	1	1	0	1	0	0	1	1	.	1	0	1	0	0	0	0	0	0	0	0	1	280
0	1	27	0	1	29.7	3	1	0	0	0	0	1	3	1	1	0	0	0	0	0	0	0	1	0	0	1	276
0	7	25	0	1	31.1	2	0	0	1	0	0	0	3	2	1	0	0	0	0	0	0	0	0	0	1	0	279
0	1	47	1	0	34.8	2	0	0	0	0	0	1	1	.	1	0	0	0	0	0	0	1	0	0	0	1	240
.	0	21	0	1	23.7	0	0	0	0	0	0	1	1	.	1	0	0	0	0	1	0	0	0	0	0	1	.
0	0	27	0	1	28.1	1	1	0	0	0	0	1	1	.	1	0	0	0	0	0	0	0	0	1	0	1	291
0	1	31	0	1	19.4	9	1	1	0	0	0	1	1	.	1	0	0	0	0	0	0	0	0	0	1	0	292
0	2	31	0	1	21.9	0	0	1	1	0	0	1	1	.	1	0	0	0	0	0	0	0	0	0	1	0	280
0	0	25	0	1	36.2	0	0	0	0	0	0	1	1	.	1	0	0	0	0	0	0	0	0	0	1	0	288
0	3	34	0	1	46.3	2	0	1	0	0	0	1	3	1	4	0	0	0	0	0	0	0	0	0	1	0	244
0	0	37	1	1	23.4	2	1	1	0	0	0	1	1	.	1	0	0	0	0	0	0	0	0	0	1	0	277
0	0	26	0	1	18.9	0	0	1	1	0	0	1	1	.	1	0	0	0	0	0	0	0	0	0	1	0	265
0	3	29	0	1	20.7	3	1	0	0	0	0	1	1	.	1	0	0	0	0	0	0	0	0	0	1	0	276
0	2	25	1	1	24.1	1	0	0	0	0	0	1	1	.	1	0	0	0	0	0	0	0	0	0	1	0	280
0	2	22	0	1	23.4	0	0	0	0	1	0	1	1	.	1	0	0	0	0	0	0	0	0	0	1	0	278
.	3	29	1	1	23.5	1	1	1	0	0	0	1	1	.	1	0	0	0	0	0	1	1	0	0	0	2	.
.	1	27	0	1	19.4	1	1	0	0	0	0	1	1	.	1	0	0	0	0	0	0	0	0	0	1	0	.
0	2	40	0	1	27.5	0	0	1	0	0	0	1	1	.	1	1	0	0	0	1	0	0	0	0	0	2	277
0	6	33	0	1	22.3	2	1	1	0	0	0	1	1	.	1	.	.	.	.	.	.	.	.	.	.	.	289
0	1	33	0	1	23.2	3	1	1	0	0	0	1	1	.	1	0	0	0	0	0	0	0	0	0	1	0	287
0	0	41	1	0	25.5	1	1	0	0	0	0	1	1	.	1	1	0	0	0	0	1	0	0	0	0	2	280
0	0	32	1	1	21.0	2	1	0	0	0	0	1	1	.	1	0	0	0	0	0	0	0	0	0	1	0	277
0	0	28	1	1	23.2	0	0	0	0	0	0	1	3	3	2	0	0	0	0	0	0	0	0	0	1	0	296
0	2	32	1	1	20.6	1	1	1	0	0	0	1	3	2	1	0	0	0	0	0	0	0	0	0	1	0	257
0	4	28	0	1	22.4	2	1	0	0	0	0	1	2	.	.	0	0	0	0	0	0	0	0	0	1	0	273
0	0	30	0	1	23.3	1	1	0	0	1	0	1	1	.	1	0	0	0	0	0	0	0	0	0	1	0	289
1	4	34	1	0	20.3	1	0	0	0	1	0	1	2	.	.	0	0	0	0	0	0	0	0	0	1	0	261
0	0	37	0	1	25.1	4	1	1	0	0	0	1	1	.	1	0	0	0	0	0	0	0	0	0	1	0	285
0	1	.	0	.	24.4	0	0	1	0	0	0	1	1	.	1	0	0	0	0	0	0	0	0	0	1	0	280
0	1	33	0	1	26.0	2	1	0	1	0	1	1	1	.	1	0	0	0	0	0	0	0	0	0	1	0	282
0	1	43	0	1	28.2	5	0	0	0	0	0	1	1	.	4	0	0	0	0	0	0	0	0	0	1	0	269
0	0	.	1	1	18.7	4	1	1	1	0	0	1	1	.	1	0	0	0	0	0	0	0	0	0	1	0	260
0	3	38	0	1	31.2	2	1	1	1	0	0	1	1	.	1	0	0	0	0	0	0	0	0	0	1	0	262
0	0	.	1	1	21.1	1	1	1	0	0	0	1	2	.	.	0	0	0	0	0	0	0	0	0	1	0	265
0	2	33	0	1	26.5	2	1	1	1	0	0	1	3	7	1	.	.	.	.	.	.	.	.	.	.	.	279
0	0	28	0	1	21.5	0	0	1	0	0	0	1	1	.	1	0	0	0	0	0	0	0	0	0	1	0	272
0	1	35	1	1	22.0	0	0	1	1	0	0	1	3	2	1	0	0	0	0	0	0	0	0	1	0	1	287
0	3	28	0	1	36.2	0	0	0	0	0	0	1	3	4	1	0	0	0	0	0	1	0	0	0	0	1	293
0	0	32	0	1	26.0	1	1	0	1	0	0	1	1	.	1	0	0	0	0	1	0	0	0	0	0	1	270
0	2	31	0	1	24.0	1	1	0	0	1	0	1	1	.	1	1	0	0	0	0	0	0	0	0	0	1	273
0	0	38	0	1	24.3	1	1	1	1	0	0	1	1	.	4	0	0	0	0	0	0	0	0	0	1	0	294
0	1	28	0	1	24.5	3	1	0	0	0	0	1	1	.	1	0	0	0	0	0	0	0	0	0	1	0	285
0	8	34	0	1	21.7	0	0	1	1	0	0	1	1	.	2	0	0	0	0	0	0	0	0	0	1	0	281
0	4	32	0	1	28.6	1	1	1	0	0	0	1	1	.	4	1	0	1	1	0	1	1	0	0	0	5	276
0	0	.	0	1	30.9	1	1	1	1	0	0	1	2	.	.	0	0	0	0	0	0	0	0	0	1	0	272
0	1	31	0	1	22.5	1	1	1	1	0	0	1	1	.	1	0	0	0	0	0	0	0	0	0	1	0	266
.	1	28	0	1	24.9	0	0	0	0	0	1	1	2	.	.	0	0	0	1	0	1	1	0	0	0	3	.
0	3	35	0	1	31.4	1	1	1	1	0	0	1	2	.	.	0	0	0	0	0	0	0	0	0	1	0	263
0	1	31	0	1	26.2	3	1	1	1	0	0	1	2	.	.	0	0	0	0	0	0	0	0	0	1	0	272
.	2	35	0	1	26.1	2	1	1	1	0	1	1	2	.	.	0	0	0	0	0	1	1	0	0	0	2	280
0	4	37	1	1	23.1	1	1	1	1	0	0	1	1	.	1	0	0	0	0	0	0	0	0	1	0	1	276
0	2	23	0	1	18.6	0	0	0	0	0	0	0	1	.	1	0	0	0	0	0	0	0	0	0	1	0	267
0	0	.	0	1	23.5	1	1	1	1	0	0	1	1	.	1	0	0	0	0	0	0	0	0	0	1	0	276
.	4	35	0	1	32.5	1	1	1	1	0	0	1	1	.	1	0	1	0	0	0	0	0	0	0	0	1	280
1	1	36	0	1	19.6	0	0	1	0	0	0	0	2	.	.	0	0	0	0	0	0	1	0	0	0	1	264
0	0	32	0	1	22.2	1	1	1	0	0	0	1	1	.	1	0	0	0	0	0	0	0	0	0	1	0	290
0	2	28	0	1	28.0	0	0	1	1	0	0	1	1	.	1	0	0	0	0	0	0	0	0	0	1	0	278
0	1	36	0	1	30.8	2	0	0	1	0	0	1	1	.	4	1	0	0	0	0	0	0	1	0	0	2	278
0	3	29	0	1	24.3	4	1	1	0	1	0	1	1	.	4	0	0	0	0	0	0	0	1	0	0	1	274
0	10	25	0	1	38.4	2	1	0	0	0	0	1	1	.	1	0	0	0	0	0	0	0	0	1	0	1	283
0	0	33	0	1	21.6	0	0	1	0	0	0	1	1	.	1	0	0	0	0	0	0	0	0	0	1	0	282
0	1	.	0	1	23.7	0	0	0	0	0	0	1	.	.	.	.	.	.	.	.	.	.	.	.	.	.	295
0	1	24	0	1	36.1	0	0	0	0	1	0	1	1	.	1	0	0	0	0	0	0	0	0	0	1	0	278
.	0	27	1	1	28.4	0	0	1	0	0	0	1	1	.	1	0	0	0	0	0	0	0	0	0	1	0	.
0	3	32	1	1	33.8	1	0	1	0	0	0	1	1	.	1	0	0	0	0	0	0	0	0	0	1	0	278
0	0	34	0	1	27.7	1	1	1	1	0	0	1	1	.	1	0	0	0	0	0	0	0	0	0	1	0	295
0	2	42	0	0	24.2	4	0	0	0	0	0	1	1	.	2	0	0	0	0	0	0	0	1	1	0	2	287
0	1	39	0	1	31.1	2	1	1	1	0	0	1	3	3	1	0	0	0	0	0	0	0	0	0	1	0	296
0	2	35	.	1	.	2	1	1	0	0	0	1	1	.	1	0	0	0	0	0	0	0	0	0	1	0	279
0	4	40	1	1	26.0	4	1	0	.	0	0	1	1	2	4	1	1	0	0	0	0	0	0	0	0	2	287
0	2	23	0	1	26.0	1	1	0	0	0	0	1	1	.	1	0	0	0	0	0	0	0	0	0	1	0	277
0	4	36	0	1	23.6	1	0	1	1	0	0	1	1	.	1	0	0	0	0	0	0	0	0	0	1	0	271
0	0	32	0	1	20.3	2	1	1	0	0	1	1	1	.	1	0	0	0	0	0	0	0	0	0	1	0	296
0	0	25	0	1	33.0	0	0	0	0	0	0	1	1	.	1	0	0	0	0	0	0	0	0	0	1	0	252
0	4	31	0	1	23.3	2	1	1	1	0	1	1	1	.	1	1	1	0	0	0	0	0	0	0	0	2	286
0	0	35	0	1	23.4	2	1	1	0	0	0	1	1	.	1	0	0	0	0	0	0	0	0	0	1	0	294
0	0	26	0	1	23.0	1	1	0	0	0	0	1	1	.	1	0	0	0	0	0	0	0	0	0	1	0	291
0	0	32	0	1	21.8	0	0	1	1	0	1	1	1	.	1	0	0	0	0	0	0	0	0	0	1	0	283
0	8	28	0	1	20.8	2	1	0	0	0	0	1	1	.	1	0	0	0	0	0	0	0	0	0	1	0	279
0	0	34	0	1	25.9	1	0	0	0	0	0	1	1	.	1	0	0	0	0	0	0	0	0	0	1	0	279
0	4	34	0	1	27.7	3	1	0	1	0	0	1	3	1	1	0	0	0	0	0	0	0	0	0	1	0	282
0	2	35	.	1	.	0	0	1	0	0	0	1	1	.	1	0	0	0	0	0	0	0	0	0	1	0	270
.	0	33	1	1	22.0	1	1	.	1	0	0	1	1	.	1	0	0	0	0	0	0	0	0	0	1	0	.
0	2	41	0	1	20.8	3	0	0	0	0	0	1	2	.	.	1	0	0	0	0	0	0	0	0	0	1	271
0	9	28	1	1	30.9	4	1	0	0	0	0	1	3	7	1	0	0	0	0	0	0	0	0	0	1	0	264
0	2	34	0	1	25.5	0	0	1	0	0	0	1	1	.	4	0	0	0	0	0	0	0	0	0	1	0	263
0	1	26	0	1	24.2	1	1	1	0	0	0	1	1	.	1	0	0	0	0	0	0	0	0	0	1	0	283
0	0	28	0	1	24.8	0	0	1	1	0	0	1	1	.	4	0	0	0	1	0	0	1	0	0	0	2	226
.	0	30	1	1	26.0	1	1	1	0	0	0	1	1	.	1	0	0	0	0	0	0	0	0	0	1	0	293
0	0	27	0	1	29.7	2	1	0	0	1	0	1	2	.	.	0	0	0	0	0	0	0	0	0	1	0	277
0	4	33	0	1	22.4	1	1	1	1	0	0	1	1	.	1	0	0	0	0	0	0	0	0	0	1	0	280
0	7	32	0	1	23.3	5	1	1	1	0	0	1	1	.	1	0	0	0	0	0	0	0	0	0	1	0	284
0	2	22	0	1	20.4	1	0	0	0	0	0	1	1	.	1	0	0	0	0	0	0	0	0	0	1	0	270
0	6	.	0	0	21.4	2	0	1	0	1	0	1	1	.	1	0	0	0	0	0	0	0	0	1	0	1	290
0	0	37	0	1	23.4	0	0	1	0	0	0	1	1	.	1	0	0	0	0	0	0	0	0	0	1	0	280
.	8	34	0	1	26.4	1	1	.	0	0	0	1	1	.	1	0	0	0	0	0	0	0	0	0	1	0	.
0	7	42	.	1	26.2	2	0	1	0	0	0	1	3	2	2	1	0	0	0	0	1	0	0	0	0	2	283
0	2	.	0	1	35.5	1	1	0	0	0	0	1	1	.	1	0	0	0	0	0	0	0	0	1	0	1	235
0	3	26	0	1	26.0	0	0	0	0	0	0	1	1	.	1	0	0	0	0	0	0	0	0	0	1	0	293
0	4	33	0	1	21.4	1	1	1	1	0	0	1	1	.	4	0	0	0	0	0	0	0	0	0	1	0	291
.	0	29	0	1	22.8	2	1	1	1	0	0	1	1	2	4	0	0	0	0	0	0	0	0	0	1	0	.
0	0	33	0	1	20.3	0	0	1	1	0	1	1	2	6	4	0	0	0	0	0	0	0	0	0	1	0	292
0	0	30	0	1	28.3	0	0	0	0	0	0	1	1	.	4	0	0	0	0	0	1	1	0	1	0	3	280
0	0	39	0	1	30.6	6	1	1	0	0	0	1	1	.	1	0	0	0	0	0	0	0	0	0	1	0	283
0	0	26	0	1	24.6	2	1	0	0	0	0	1	1	.	1	0	0	0	0	0	0	0	0	0	1	0	277
0	1	33	0	1	33.0	2	1	0	0	0	1	1	1	.	1	0	0	0	0	0	0	0	0	0	1	0	280
0	1	42	0	1	23.2	3	1	1	1	0	0	1	1	.	1	0	0	0	0	0	0	0	0	1	0	1	276
0	0	25	0	1	26.6	1	1	0	0	0	0	1	1	.	1	0	0	0	0	0	0	0	0	0	1	0	287
0	1	34	.	1	21.7	0	0	1	0	0	0	1	1	.	1	0	0	0	0	1	0	0	0	0	0	1	286
0	3	27	1	1	22.9	1	0	0	0	0	0	1	1	.	2	0	0	0	0	1	0	0	0	0	0	1	272
0	1	30	0	1	20.3	0	0	1	0	0	0	1	1	.	4	0	0	0	0	0	0	0	0	1	0	1	282
0	2	27	0	1	22.8	1	1	1	1	0	0	1	1	.	1	0	0	0	0	0	0	0	0	0	1	0	271
1	1	34	1	1	24.3	2	1	0	1	0	0	1	3	1	1	0	0	0	1	0	0	1	0	0	0	2	260
.	1	34	1	1	19.9	0	0	0	0	0	0	1	1	.	2	0	1	0	0	0	0	0	0	0	0	1	.
.	0	36	0	1	22.6	1	1	0	0	0	0	1	1	.	4	0	0	0	0	0	0	0	0	0	1	0	.
0	2	33	0	1	43.9	4	1	0	0	0	1	1	1	.	1	0	0	0	0	0	0	0	0	0	1	0	289
0	6	22	0	.	20.1	0	0	0	0	0	0	1	1	.	1	0	0	0	0	0	0	0	0	1	0	1	282
.	0	47	1	1	19.0	5	1	1	.	0	1	1	.	2	1	0	0	0	0	0	0	0	0	0	1	0	284
0	0	28	0	1	20.7	1	1	0	1	1	1	1	1	.	1	.	.	.	.	.	.	.	.	.	.	.	284
0	6	24	0	1	20.5	0	0	0	0	0	0	1	1	.	1	0	0	0	0	0	0	0	0	0	1	0	294
0	0	32	0	1	26.3	1	1	0	0	0	0	1	1	.	1	0	0	0	0	0	0	0	0	0	1	0	271
0	4	35	1	1	23.9	3	0	0	0	0	0	1	3	2	4	0	0	0	0	0	0	0	0	0	1	0	263
0	4	35	0	1	25.0	0	0	0	0	0	0	1	1	.	1	0	0	0	0	0	0	0	0	0	1	0	283
0	5	32	1	1	22.3	1	0	1	0	0	0	0	1	.	1	0	0	0	0	0	0	0	0	0	1	0	294
0	1	35	0	1	25.5	2	1	0	0	1	0	1	1	.	1	0	0	0	0	0	0	0	0	0	1	0	277
0	1	.	1	1	22.5	2	1	0	0	0	0	1	1	.	1	0	0	0	0	0	0	0	0	0	1	0	281
0	3	37	0	1	33.1	2	1	0	0	1	0	1	2	.	.	1	0	0	0	0	0	0	0	0	0	1	280
0	4	26	0	1	23.0	3	1	0	0	1	0	1	1	.	4	0	0	0	0	0	0	0	0	0	1	0	262
0	0	35	0	1	22.3	5	1	0	1	1	0	1	2	.	.	0	0	0	0	0	0	0	0	0	1	0	280
0	0	37	0	1	36.1	4	1	0	1	0	0	1	1	.	1	0	0	0	0	0	0	0	0	0	1	0	287
0	0	24	0	1	22.1	0	0	0	0	0	0	1	3	1	1	0	0	0	0	0	0	0	0	1	1	1	285
0	4	31	0	1	25.0	2	0	0	0	0	0	1	1	.	1	0	0	0	0	0	0	0	0	0	1	0	249
0	1	31	0	1	22.9	2	1	1	1	0	0	1	1	.	1	0	0	0	0	0	0	0	0	0	1	0	279
0	5	36	0	1	25.9	8	1	0	0	0	1	1	1	.	1	0	0	0	0	0	0	0	0	0	1	0	288
0	0	30	0	1	21.1	2	1	1	1	0	0	1	1	.	1	0	0	0	0	0	0	0	0	0	1	0	280
.	0	34	0	1	24.8	0	0	1	0	0	0	1	2	.	.	0	0	0	0	0	0	0	0	0	1	0	272
0	3	31	0	1	32.3	1	1	0	0	0	0	1	3	3	1	0	0	0	0	0	0	0	0	0	1	0	297
0	7	31	0	1	23.8	2	1	0	0	0	0	1	1	.	1	0	0	0	0	0	0	0	0	0	1	0	269
0	3	33	0	1	33.5	2	1	0	0	1	0	1	2	.	.	0	0	0	0	0	0	0	0	0	1	0	273
0	0	37	0	1	29.1	1	0	0	0	0	0	1	1	.	1	0	0	0	0	0	0	1	0	0	0	1	258
0	1	34	0	1	26.5	2	1	1	0	0	0	1	2	.	.	0	0	0	0	0	0	0	0	0	1	0	273
0	0	37	0	1	27.7	1	1	1	1	0	0	1	3	7	1	0	0	0	0	0	0	0	0	0	1	0	289
0	0	34	1	1	29.8	1	1	1	1	0	0	1	1	.	1	0	0	0	0	0	0	0	0	0	1	0	281
0	1	20	0	1	23.7	0	0	0	0	0	0	1	1	.	2	0	0	0	0	0	0	0	0	0	1	0	288
0	1	28	0	1	20.6	1	1	1	0	0	0	1	1	.	1	0	0	0	0	0	0	0	0	1	0	1	275
0	1	29	0	1	23.4	1	1	1	0	0	1	1	1	.	1	0	0	0	0	0	0	0	0	0	1	0	282
0	0	28	.	1	.	2	0	1	0	0	0	1	3	3	4	.	.	.	.	.	.	.	.	.	.	.	292
0	1	36	1	1	22.9	2	1	1	1	0	1	1	1	.	1	0	0	0	0	0	0	0	0	0	1	0	284
0	7	28	1	1	21.9	1	1	0	0	0	0	1	1	.	1	0	0	0	0	0	0	0	0	0	1	0	275
0	0	26	0	1	21.1	0	0	0	0	0	0	1	1	.	2	0	0	0	0	0	0	1	0	0	0	1	273
0	1	40	1	1	22.8	2	1	1	1	0	0	1	1	.	1	0	0	0	0	0	0	0	0	0	1	0	286
0	0	35	0	1	30.5	2	1	1	1	0	0	1	1	.	1	0	0	0	0	1	0	0	0	0	0	1	289
0	3	30	0	1	.	0	0	0	0	0	0	1	3	4	1	.	.	.	.	.	.	.	.	.	.	.	279
0	0	36	0	1	21.0	2	1	1	1	0	0	1	1	.	1	0	1	0	0	0	0	0	0	0	0	1	285
0	5	.	0	1	36.8	4	1	0	0	1	0	1	1	.	1	0	0	0	0	0	1	0	0	0	0	1	276
0	0	31	0	1	23.9	1	1	0	0	0	0	1	1	.	1	0	0	0	0	0	0	0	0	0	1	0	280
0	0	26	0	1	23.0	3	0	1	0	0	0	1	1	.	1	1	0	0	0	0	0	0	0	0	0	1	289
.	2	30	0	1	21.5	0	0	.	0	0	1	1	1	.	1	0	0	0	0	1	1	0	0	0	0	2	.
0	0	27	0	1	19.2	1	0	0	1	0	0	1	1	.	2	0	0	0	0	0	1	0	0	0	1	1	264
0	0	32	0	1	23.7	0	0	0	0	0	0	1	1	7	2	0	0	0	0	0	1	1	0	0	0	2	283
0	1	25	1	1	21.7	0	0	0	0	0	0	1	1	.	2	0	0	0	0	0	0	0	0	0	1	0	280
0	1	.	.	1	.	1	1	1	1	0	0	1	1	.	1	0	0	0	0	0	0	0	0	0	1	0	282
0	3	26	0	1	22.3	0	0	1	0	0	0	1	1	.	1	0	0	0	0	0	0	0	0	0	1	0	278
0	3	29	0	1	22.1	1	1	0	0	0	0	1	2	.	.	0	0	0	0	0	0	0	0	1	0	1	275
0	0	43	0	1	22.4	1	0	0	0	0	0	1	1	.	1	0	0	0	0	0	0	0	0	1	0	1	280
0	4	31	0	1	22.1	1	1	0	0	0	1	1	1	.	1	0	0	0	0	0	0	0	0	1	0	1	275
0	1	43	0	1	22.2	1	1	1	0	0	0	1	1	.	1	0	0	0	0	0	0	0	0	0	1	0	270
0	0	37	0	1	25.7	1	1	0	1	1	1	1	1	.	1	0	0	0	0	0	0	0	0	0	1	0	287
0	1	30	0	1	20.9	1	1	1	0	0	0	1	1	.	1	0	0	0	0	0	0	0	0	0	1	0	270
0	0	29	0	1	24.4	1	0	0	1	0	1	1	1	.	1	0	0	0	0	0	0	0	0	0	1	0	279
0	3	31	0	.	21.6	2	1	0	0	0	0	1	1	.	1	0	0	0	0	0	0	0	0	0	1	0	284
.	7	30	1	1	25.0	1	1	0	1	0	0	1	1	.	1	0	0	0	0	0	0	0	0	0	1	0	283
0	2	22	0	1	19.0	0	0	0	0	0	0	1	1	.	1	0	1	0	0	0	0	0	0	0	0	1	290
0	8	25	0	1	32.9	5	1	0	0	0	0	1	1	.	1	0	0	0	0	0	0	0	0	0	1	0	293
0	2	36	0	1	32.4	2	1	0	0	0	0	1	3	1	4	0	0	0	1	0	0	0	0	0	0	1	269
.	0	34	0	1	23.3	2	1	1	0	0	0	1	2	.	.	0	0	0	0	0	0	0	0	0	1	0	.
0	1	27	0	1	19.9	1	0	0	1	0	0	1	1	.	1	0	0	0	0	0	0	0	0	0	1	0	282
0	3	30	0	1	19.0	5	1	0	.	0	0	1	1	.	1	0	0	0	0	0	0	0	0	0	1	0	278
0	1	35	1	1	23.4	2	1	0	0	0	0	1	1	.	1	0	0	0	0	0	0	0	0	0	1	0	286
0	4	38	0	1	47.1	4	1	0	0	0	0	1	2	.	.	0	0	0	0	0	0	0	0	1	0	1	280
0	1	35	.	1	30.2	0	0	1	0	0	1	1	1	.	2	0	0	0	0	0	0	0	0	0	1	0	277
0	1	30	0	1	24.1	0	0	1	1	0	0	1	1	.	1	0	0	0	0	0	0	0	0	1	0	1	274
0	0	34	0	1	35.9	2	1	0	1	0	0	1	1	.	1	0	0	0	0	0	0	0	0	0	1	0	271
0	3	33	0	1	20.3	2	1	1	1	0	1	1	1	.	1	0	0	0	0	0	0	0	0	0	1	0	282
0	4	35	0	1	20.2	2	1	1	0	0	0	1	1	.	1	0	0	0	0	0	0	0	0	0	1	0	285
0	1	34	0	1	21.9	3	1	0	1	0	1	1	1	.	1	0	0	0	0	0	0	0	0	0	1	0	279
0	5	33	1	1	21.3	1	1	1	1	0	0	1	1	.	1	0	0	0	0	0	0	0	0	0	1	0	284
0	1	27	1	1	20.2	1	1	1	1	0	1	1	1	.	1	0	0	0	0	0	0	0	0	0	1	0	267
0	1	34	1	1	23.6	1	1	1	1	0	1	1	2	.	.	0	0	0	0	0	0	1	0	0	0	1	280
0	4	33	1	1	20.6	1	1	1	1	0	0	1	3	2	1	0	0	0	0	0	0	0	0	0	1	0	261
0	1	35	0	1	25.6	1	0	1	1	0	0	1	1	.	1	.	.	.	.	.	.	.	.	.	.	.	282
0	4	35	.	1	20.8	0	0	1	1	0	1	1	1	.	1	0	0	0	0	0	0	0	0	0	1	0	266
0	1	31	1	1	24.5	0	0	.	0	0	0	1	1	.	2	0	0	0	0	0	0	0	0	1	0	1	276
0	1	.	0	1	24.8	0	0	0	0	0	0	1	1	.	1	0	0	0	0	0	0	0	0	0	1	0	269
0	0	39	0	1	26.8	2	1	1	0	0	0	1	1	.	1	0	0	0	0	0	0	0	0	0	1	0	283
0	2	42	0	1	31.2	1	1	1	0	0	0	1	1	.	4	0	0	0	0	0	0	0	0	0	1	0	292
0	0	33	1	1	27.7	1	1	1	1	0	0	1	1	.	1	0	0	0	0	0	0	0	0	0	1	0	294
0	1	37	0	1	21.5	6	1	0	0	1	0	1	1	.	1	0	0	0	0	0	0	0	0	0	1	0	280
0	6	31	1	1	24.2	1	1	0	0	0	0	1	1	.	1	0	0	0	0	0	0	0	0	0	1	0	278
0	0	30	0	1	21.9	0	0	1	0	0	1	1	1	.	2	0	0	0	0	0	1	1	0	0	0	2	278
0	1	26	0	1	31.5	0	0	0	1	0	0	1	3	1	2	0	0	0	0	0	0	0	0	0	1	0	282
0	2	32	0	1	23.1	0	0	1	1	0	0	1	1	.	1	0	0	0	0	1	0	0	1	0	0	2	287
0	4	.	0	1	20.6	3	1	0	0	0	0	1	1	.	1	0	0	0	0	0	0	0	0	0	1	0	278
0	2	34	1	1	22.3	1	1	1	0	0	0	1	1	.	1	0	0	0	0	0	0	0	0	0	1	0	274
0	0	31	0	1	23.1	1	1	1	0	0	0	1	1	.	1	0	0	0	0	0	0	0	0	0	1	0	291
0	0	33	0	1	22.0	0	0	1	0	0	0	1	3	7	2	0	0	0	0	0	0	0	0	1	0	1	283
0	0	29	1	1	22.6	0	0	1	0	0	0	1	1	.	2	0	0	0	0	0	0	0	0	0	1	0	286
0	1	33	0	1	31.2	4	1	0	0	0	0	1	1	.	1	0	0	0	0	0	0	0	0	0	1	0	284
0	1	32	0	1	25.2	2	1	1	0	0	1	1	1	.	1	0	0	0	0	0	0	0	0	0	1	0	286
0	3	26	0	1	26.6	0	0	0	0	0	0	1	1	.	1	1	0	0	0	0	0	0	0	0	0	1	293
0	0	37	1	1	22.0	1	1	0	1	0	1	1	1	.	2	0	0	0	0	0	0	0	0	0	1	0	270
0	2	31	0	1	17.6	0	0	1	1	0	0	1	3	3	1	0	0	0	0	0	0	0	0	0	1	0	294
0	0	28	0	1	18.4	0	0	1	0	0	0	1	2	.	.	0	0	0	0	0	0	0	0	0	1	0	273
0	1	34	0	1	27.3	1	1	0	0	0	0	1	1	.	1	0	0	0	0	0	0	0	0	0	1	0	282
0	0	40	0	1	24.4	3	1	0	1	0	0	1	1	.	1	0	0	0	0	0	0	0	0	0	1	0	293
0	7	27	0	1	26.5	2	1	0	0	0	0	1	1	.	1	.	.	.	.	.	.	.	.	.	.	.	285
.	0	34	0	1	20.3	2	1	1	0	0	0	1	1	.	1	0	0	0	0	0	0	0	0	0	1	0	276
0	1	34	1	1	22.9	0	0	1	1	0	0	1	3	7	1	0	0	0	0	0	0	0	0	1	0	1	293
0	1	30	0	1	23.0	1	1	1	1	0	0	1	1	.	1	0	0	0	0	0	0	0	0	0	1	0	284
0	0	30	0	1	26.5	1	0	1	0	0	0	1	3	3	1	0	0	0	0	0	0	0	0	0	1	0	296
0	0	33	0	1	23.5	2	1	0	0	0	0	1	1	.	1	0	0	0	0	0	0	0	0	0	1	0	291
0	0	41	1	1	33.8	2	1	1	0	0	0	0	2	.	.	0	0	0	0	0	0	1	0	0	0	1	280
0	1	31	0	1	26.9	2	0	1	0	0	0	1	1	.	1	0	0	0	0	0	0	0	0	0	1	0	285
0	3	31	1	1	19.5	1	1	0	.	1	0	1	1	.	1	1	0	0	0	0	0	1	0	0	0	2	287
0	0	33	0	1	29.5	1	1	0	1	0	0	1	1	.	1	0	0	0	0	0	0	0	0	0	1	0	281
0	1	26	1	1	26.7	1	0	1	0	0	0	1	1	.	1	0	0	0	0	0	0	0	0	0	1	0	288
0	7	25	0	1	37.7	1	1	0	0	0	0	1	1	.	1	0	0	0	0	0	0	0	0	0	1	0	280
0	5	24	0	1	24.1	0	0	0	1	0	0	1	3	1	2	0	0	0	0	0	0	0	0	0	1	0	270
0	0	28	0	1	27.7	3	1	0	1	0	0	1	1	.	1	0	0	0	0	0	0	0	0	0	1	0	290
0	1	27	0	0	23.6	0	0	0	0	0	0	1	1	.	1	0	0	0	0	1	0	0	0	0	0	1	289
0	0	33	0	1	23.1	2	1	1	1	0	0	1	1	.	1	0	0	0	0	0	0	0	0	0	1	0	271
.	3	30	0	1	34.7	4	1	0	0	0	0	1	1	.	4	0	0	0	0	0	0	1	0	0	0	1	.
0	0	30	0	1	25.6	0	0	1	0	0	0	1	1	.	1	0	0	0	0	0	0	0	0	0	1	0	271
0	2	23	0	1	21.9	2	0	0	1	0	0	1	1	.	1	0	0	0	0	0	0	0	0	0	1	0	288
0	0	32	0	1	26.7	1	1	1	0	0	0	1	1	.	1	0	0	0	0	0	0	0	0	0	1	0	275
0	0	28	0	1	24.2	0	0	1	0	0	0	1	1	.	1	0	0	0	0	0	0	0	0	1	0	1	276
0	0	37	1	1	33.3	1	1	1	0	0	0	1	1	.	1	0	0	0	0	0	0	0	0	0	1	0	285
0	1	.	0	1	22.1	3	1	1	1	0	0	1	1	.	1	0	1	0	0	0	0	0	0	0	0	1	281
0	1	29	0	1	22.7	0	0	1	0	0	0	1	1	.	1	0	0	0	0	0	0	0	0	0	1	0	252
0	1	33	0	1	41.1	1	1	0	0	0	0	1	.	.	.	.	.	.	.	.	.	.	.	.	.	.	294
1	5	26	0	1	25.1	1	0	0	0	0	0	1	3	5	4	0	0	0	0	0	0	0	0	0	1	0	289
0	1	24	0	1	20.2	0	0	0	0	0	0	1	1	.	1	1	1	0	0	0	0	0	0	0	0	2	284
0	0	32	0	1	26.0	1	1	1	1	0	0	1	1	.	1	0	0	0	0	0	0	0	0	0	1	0	277
0	1	30	0	1	23.3	0	0	1	1	0	0	1	1	2	2	0	0	0	0	1	0	0	0	0	0	1	279
0	2	30	0	1	25.9	3	1	0	0	0	0	1	1	.	1	0	0	0	0	0	0	0	0	0	1	0	273
.	4	34	1	1	22.7	0	0	1	0	0	0	1	2	.	.	0	0	0	1	0	0	0	0	0	0	1	.
0	3	35	1	1	28.9	1	1	1	1	0	0	1	1	.	4	0	0	0	0	0	0	0	1	0	0	1	265
0	0	30	0	1	19.8	0	0	1	1	0	0	1	1	.	1	0	0	0	0	0	0	0	0	0	1	0	272
0	1	36	0	1	23.5	1	0	1	0	0	1	1	1	.	1	0	0	0	0	0	0	0	0	0	1	0	293
0	1	34	1	1	23.1	3	1	1	1	0	0	1	1	.	1	0	0	0	0	0	0	0	0	0	1	0	287
0	3	27	0	1	20.0	0	0	0	0	0	0	1	1	.	1	0	0	0	0	0	0	0	0	0	1	0	287
0	0	32	0	1	24.8	0	0	1	0	0	1	1	1	.	1	0	0	0	0	0	0	0	0	0	1	0	292
0	0	29	0	1	21.0	0	0	1	1	0	0	1	3	1	4	0	0	0	1	0	0	0	0	0	0	1	279
0	1	33	0	1	22.2	3	1	1	1	0	1	1	1	.	1	0	0	0	0	0	0	0	0	0	1	0	287
0	7	33	0	1	19.6	0	0	0	0	0	0	1	1	.	1	0	0	0	0	0	0	0	0	0	1	0	278
0	2	35	0	1	22.2	1	1	1	0	0	0	1	1	.	1	0	0	0	0	0	0	0	0	0	1	0	279
0	3	34	0	0	21.0	1	1	0	0	1	1	1	1	.	1	0	0	0	0	0	0	0	0	0	1	0	279
0	0	34	0	1	23.1	1	1	1	1	0	0	1	1	.	1	0	0	0	0	0	0	0	0	0	1	0	282
0	2	27	0	1	24.1	0	0	0	0	0	0	1	1	.	1	0	0	0	0	0	0	0	0	0	1	0	270
0	2	24	0	1	20.9	0	0	0	0	0	0	1	1	.	1	0	0	0	0	0	0	0	0	0	1	0	284
0	1	37	1	1	19.9	0	0	1	.	0	0	1	1	.	1	0	0	0	0	0	0	0	0	0	1	0	265
0	0	33	1	1	26.0	1	1	1	0	0	0	1	1	.	1	0	0	0	0	0	0	0	0	0	1	0	282
0	0	40	0	1	21.6	1	1	0	0	0	0	1	1	.	1	0	0	0	0	0	0	0	0	0	1	0	276
0	0	28	0	1	28.7	1	0	0	0	0	1	0	1	.	1	0	0	0	0	0	0	0	0	0	1	0	286
0	5	35	0	1	19.5	0	0	1	0	0	0	1	1	.	4	1	0	0	0	0	0	0	0	1	0	2	289
0	1	24	0	1	19.5	0	0	0	0	0	0	1	1	.	1	0	0	0	0	0	0	0	0	0	1	0	287
0	0	35	0	1	23.2	3	1	1	0	0	0	1	1	.	1	0	0	0	0	1	0	0	1	0	0	2	286
0	0	36	0	0	20.8	1	1	1	0	0	0	1	1	.	1	0	0	0	0	0	0	0	0	0	1	0	288
0	0	28	0	1	18.1	1	1	1	0	0	0	1	1	.	1	0	0	0	0	0	0	0	0	0	1	0	278
0	0	33	0	1	17.8	0	0	1	0	0	0	1	1	.	1	0	0	0	0	0	0	0	0	0	1	0	270
0	0	32	1	1	25.8	0	0	0	0	0	0	1	3	7	4	1	0	0	0	0	0	0	0	0	0	1	291
1	3	29	0	1	26.7	2	1	0	0	0	0	1	1	.	1	0	0	0	0	0	0	0	0	1	0	1	283
.	1	38	1	1	25.6	2	1	1	1	0	0	1	3	3	1	0	0	0	0	0	0	0	0	0	1	0	294
0	0	29	0	1	35.1	4	0	0	0	0	0	1	3	1	2	0	0	0	0	0	0	0	0	0	1	0	296
0	0	25	0	1	25.3	0	0	1	0	0	0	1	3	3	2	0	0	0	0	0	0	0	0	0	1	0	300
.	0	40	0	1	24.8	2	1	1	0	0	0	1	3	2	1	0	0	0	0	0	0	0	0	0	1	0	.
0	0	29	0	1	22.5	0	0	1	1	0	0	1	1	.	2	0	0	0	0	1	1	0	0	0	0	2	294
0	0	35	0	1	23.1	0	0	1	0	0	0	1	1	.	4	0	0	0	0	0	0	0	0	0	1	0	283
0	2	45	1	1	24.0	3	1	1	1	0	0	1	2	.	.	0	0	0	0	0	0	0	0	0	1	0	274
0	0	29	0	1	22.3	2	1	0	0	0	0	1	1	.	1	0	0	0	0	0	0	0	0	0	1	0	280
0	0	.	0	1	29.9	0	0	0	0	0	0	1	1	.	1	0	0	0	0	0	0	0	0	0	1	0	288
0	1	26	0	1	37.0	1	1	1	0	0	0	1	3	3	1	0	0	0	0	0	0	0	0	0	1	0	296
0	1	28	0	1	25.3	0	0	1	0	0	0	1	1	7	4	0	0	0	0	0	0	0	0	0	1	0	256
.	0	30	0	1	28.1	2	0	0	1	0	0	1	1	.	1	0	0	0	0	0	0	1	0	0	0	1	.
0	0	25	0	1	28.7	0	0	0	1	0	0	1	1	.	2	0	0	0	0	0	0	0	0	0	1	0	279
0	2	30	0	0	24.3	0	0	1	0	0	0	1	1	.	1	0	0	0	0	0	0	0	0	0	1	0	290
.	0	34	0	1	37.6	2	1	1	0	0	0	1	1	.	1	0	0	0	0	0	0	0	0	0	1	0	.
1	1	38	1	1	32.3	3	1	1	0	1	0	1	3	3	1	0	0	0	0	0	0	0	0	0	1	0	290
0	5	31	0	1	20.0	4	1	0	0	0	0	1	1	.	1	0	0	0	0	0	0	0	0	1	0	1	294
0	1	28	0	1	27.1	0	0	1	0	0	0	1	3	2	1	0	0	0	0	0	0	0	0	0	1	0	271
0	1	32	0	1	24.3	3	1	0	0	0	0	1	1	.	1	0	0	0	0	0	0	0	0	0	1	0	289
0	3	34	0	1	25.2	2	1	1	1	0	0	1	2	.	.	1	0	0	0	0	0	0	0	1	0	2	271
0	0	.	0	1	21.6	2	1	1	1	0	0	1	1	.	1	0	0	0	0	0	0	0	0	0	1	0	284
0	8	29	0	1	27.5	0	0	0	0	0	0	1	3	7	1	0	0	0	0	0	0	0	0	0	1	0	291
0	3	29	0	1	19.6	2	1	0	0	0	0	1	1	.	1	0	0	0	0	0	0	0	0	0	1	0	282
0	2	28	0	1	23.7	0	0	0	1	0	0	1	1	.	1	0	0	0	0	0	0	0	0	0	1	0	285
0	4	37	1	1	22.3	0	0	1	1	0	0	1	1	.	1	0	1	0	0	0	0	0	0	0	0	1	285
0	0	33	1	1	24.5	0	0	1	1	0	1	1	1	.	1	0	0	0	0	0	0	0	0	0	1	0	281
0	0	36	0	1	31.6	0	0	0	1	0	0	1	2	.	.	0	0	0	0	0	0	0	0	1	0	1	274
0	3	30	0	1	35.7	0	0	0	0	1	1	1	1	.	1	1	0	0	0	0	0	0	0	0	0	1	287
0	1	.	0	1	23.2	0	0	1	0	0	1	1	1	.	1	0	0	0	0	0	0	0	0	0	1	0	277
.	2	32	0	1	23.6	1	1	1	0	0	0	1	1	.	1	0	0	0	0	0	0	0	0	0	1	0	.
0	2	25	0	1	26.7	0	0	0	0	0	0	1	1	.	2	0	0	0	0	0	1	1	0	1	0	3	272
.	0	33	1	1	42.9	1	1	1	0	0	0	1	1	.	1	0	0	0	0	0	0	0	0	0	1	0	.
0	4	32	0	1	19.1	1	1	0	1	0	1	1	1	.	1	1	0	0	0	0	0	0	0	0	0	1	280
0	1	32	0	1	27.3	1	1	.	0	0	0	1	1	.	1	0	0	0	0	0	0	0	0	0	1	0	272
0	2	44	0	1	30.9	3	1	0	0	0	0	1	2	.	.	0	0	0	0	0	0	0	0	0	1	0	274
0	2	36	0	1	34.5	2	1	0	0	0	0	1	1	.	1	0	0	0	0	0	0	0	0	0	1	0	290
0	0	35	1	1	18.6	1	1	1	.	0	0	1	1	.	1	0	0	0	0	0	0	0	0	0	1	0	291
0	0	29	0	1	27.8	0	0	1	0	0	0	1	1	.	1	0	0	0	0	0	0	0	0	0	1	0	283
0	0	33	0	1	22.1	3	1	1	0	0	0	1	1	.	1	0	0	0	0	0	0	0	0	0	1	0	277
0	0	30	0	1	28.4	4	1	0	1	0	0	1	1	.	1	0	0	0	0	0	0	0	0	0	1	0	282
0	4	32	1	1	28.3	1	0	0	0	0	0	1	3	2	4	0	0	0	0	0	0	0	0	0	1	0	291
0	0	37	0	1	26.6	1	1	0	0	0	0	1	1	.	1	0	0	0	0	0	0	0	0	1	0	1	266
0	0	31	0	1	33.4	0	0	1	0	0	0	1	1	.	1	0	0	0	0	0	0	0	0	0	1	0	294
0	1	32	1	1	25.9	1	1	1	0	0	0	1	1	.	1	0	0	0	0	0	0	0	0	0	1	0	286
0	4	32	1	1	25.7	4	1	.	0	0	0	1	1	.	1	0	0	0	0	0	0	0	0	0	1	0	286
0	1	23	0	1	21.7	1	1	0	0	0	1	1	1	.	1	0	0	0	0	0	0	0	0	0	1	0	281
0	4	24	0	1	27.8	1	0	0	0	1	0	1	3	4	2	0	1	0	0	0	0	1	0	0	0	2	279
0	1	32	0	1	23.0	4	1	0	0	0	0	1	3	1	4	0	0	0	0	0	0	0	0	0	1	0	270
0	6	23	0	1	31.7	0	0	0	0	0	0	1	1	.	1	0	0	0	0	0	0	0	0	0	1	0	272
0	2	31	0	1	19.2	3	1	0	0	0	0	1	1	.	1	0	0	0	0	0	0	0	0	0	1	0	281
0	1	28	0	1	22.3	0	0	1	1	0	1	1	1	.	1	0	0	0	0	0	0	0	0	0	1	0	277
0	0	27	0	1	14.9	1	1	0	0	0	0	1	1	.	1	0	0	0	0	0	0	0	0	0	1	0	277
0	0	37	0	1	22.3	1	1	0	0	0	0	1	3	1	1	0	0	0	0	0	0	0	0	0	1	0	276
0	2	23	0	1	16.8	1	1	0	0	0	0	1	1	.	1	0	0	0	0	0	0	0	0	0	1	0	284
0	0	33	0	1	24.7	5	1	1	0	0	0	1	1	.	4	0	0	0	0	0	0	0	0	0	1	0	290
0	0	27	0	1	20.3	2	1	0	0	0	0	1	1	.	1	0	0	0	0	0	0	0	0	0	1	0	291
0	1	.	0	1	27.7	1	1	0	0	0	0	1	1	.	1	0	0	0	0	0	0	0	0	0	1	0	269
.	0	38	0	1	24.2	2	1	1	1	0	1	1	3	3	1	0	0	0	0	0	0	0	0	0	1	0	293
0	3	23	0	1	34.3	0	0	0	0	0	0	1	1	.	1	0	0	0	1	0	0	1	0	0	0	2	258
0	2	32	1	1	34.5	2	1	0	0	0	0	1	1	.	1	0	1	0	0	0	0	0	0	0	0	1	273
0	1	40	0	1	29.7	2	1	0	0	0	0	1	1	.	1	0	0	0	0	0	0	0	0	0	1	0	290
0	2	34	0	1	26.6	1	1	0	0	0	0	1	1	.	1	0	0	0	0	0	0	0	0	0	1	0	269
.	1	30	1	1	25.9	1	1	0	0	0	0	1	3	2	4	0	0	0	0	0	1	0	0	0	0	1	291
0	1	29	0	1	.	3	1	0	0	0	0	1	1	.	1	0	1	0	0	0	0	0	0	0	0	1	293
0	0	31	0	1	22.1	2	1	0	0	0	0	1	3	1	1	0	0	0	0	0	0	0	0	0	1	0	272
0	1	25	0	1	36.2	0	0	0	0	0	0	1	1	.	1	0	0	0	0	1	0	0	0	0	0	1	290
0	1	26	0	1	21.6	0	0	0	0	0	0	1	1	.	2	0	0	0	0	0	0	0	0	0	1	0	281
0	0	29	0	1	21.7	1	1	1	1	0	0	1	1	.	1	0	0	0	0	0	0	0	0	0	1	0	287
0	0	29	0	1	22.1	0	0	0	0	0	0	1	1	.	1	0	0	0	0	0	0	0	0	0	1	0	283
0	1	34	0	1	25.5	1	1	0	0	0	0	1	1	.	1	0	0	0	0	0	0	0	0	0	1	0	265
0	1	33	0	1	23.7	1	1	1	0	0	0	1	1	.	1	0	0	0	0	0	0	0	0	0	1	0	286
0	0	.	0	1	27.1	1	1	0	0	0	0	1	3	4	1	0	0	0	0	0	0	0	0	0	1	0	293
.	5	29	0	1	23.2	1	1	0	0	0	0	1	1	.	1	0	0	0	0	0	0	0	0	0	1	0	.
0	4	31	0	1	30.5	0	0	0	0	0	0	1	3	1	4	0	0	0	1	0	0	0	0	0	0	1	282
0	5	27	0	1	28.4	0	0	0	0	0	1	1	1	.	1	0	1	0	0	0	0	0	0	0	0	1	285
0	2	30	0	1	24.4	2	1	0	0	0	0	1	3	3	1	1	0	0	0	0	0	0	0	1	0	2	297
0	0	33	1	1	19.8	0	0	1	0	0	0	1	3	2	4	0	0	0	0	0	0	0	0	0	1	0	293
0	0	32	1	1	30.1	3	1	0	0	0	0	1	1	.	1	0	0	0	0	0	0	0	0	0	1	0	287
0	0	30	0	1	22.0	1	1	0	0	0	0	1	1	.	1	0	0	0	0	0	0	0	0	0	1	0	278
0	1	26	1	1	33.2	0	0	0	0	0	0	1	1	.	1	0	0	0	0	0	0	0	0	0	1	0	257
0	0	30	0	1	22.8	0	0	0	0	0	0	1	1	.	1	0	0	0	0	0	0	0	0	0	1	0	280
0	2	33	0	1	22.4	3	1	1	1	0	1	1	1	.	1	0	0	0	0	0	0	0	0	0	1	0	283
0	0	35	0	1	23.9	0	0	1	1	0	0	1	1	.	1	0	1	0	0	0	0	0	0	1	0	2	276
0	3	33	1	1	24.4	1	1	1	1	0	0	1	1	.	1	0	0	0	0	0	0	0	0	0	1	0	276
0	0	42	0	1	36.5	1	0	0	0	0	0	1	3	1	1	0	0	0	0	0	0	0	0	0	1	0	273
0	1	27	0	1	21.3	0	0	1	1	0	0	0	1	.	4	0	0	0	0	0	0	0	0	0	1	0	281
.	1	32	1	1	18.4	0	0	1	1	0	0	1	1	.	1	0	0	0	0	0	0	0	0	0	1	0	.
.	0	33	1	1	24.2	2	1	0	1	0	0	1	1	.	1	0	0	0	0	0	0	0	0	0	1	0	284
0	8	30	0	1	18.7	4	1	1	0	0	0	1	2	.	.	0	0	0	1	0	0	0	0	0	0	1	262
0	1	38	0	1	21.8	7	1	1	.	0	0	1	3	7	1	0	0	0	0	0	1	0	0	0	0	1	277
0	2	25	0	1	19.0	3	1	0	0	0	0	1	1	.	1	0	0	0	0	0	0	0	0	0	1	0	273
0	0	29	0	1	18.8	2	1	0	0	0	0	1	1	.	1	0	0	0	0	0	0	0	0	1	0	1	271
0	0	30	0	1	26.4	0	0	1	1	0	0	1	1	.	1	0	0	0	0	0	0	0	0	0	1	0	286
0	0	27	0	1	21.6	0	0	0	0	0	0	1	1	.	1	0	0	0	0	0	0	0	0	0	1	0	288
0	1	32	1	1	21.0	1	1	1	0	0	0	1	1	.	1	0	0	0	0	0	0	0	0	0	1	0	264
.	6	21	0	1	20.1	0	0	0	0	0	0	1	1	.	1	0	0	0	0	0	0	0	0	0	1	0	.
0	0	31	0	1	35.0	1	0	0	0	0	0	1	1	.	1	0	0	0	0	0	0	0	0	0	1	0	291
0	5	34	0	1	23.0	4	1	0	0	0	0	1	3	7	1	0	0	0	0	0	0	0	0	0	1	0	265
0	2	32	1	0	21.3	2	1	.	0	0	0	1	1	.	1	0	0	0	0	0	0	0	0	0	1	0	279
0	2	38	0	1	19.3	2	1	1	0	0	0	1	1	.	1	0	0	0	0	0	0	0	0	0	1	0	273
0	0	34	0	1	21.9	1	1	1	1	0	0	1	3	7	1	0	0	0	0	0	0	0	0	0	1	0	281
0	0	29	0	1	23.4	0	0	1	0	0	0	1	1	.	1	0	0	0	1	0	0	1	0	0	0	2	291
0	1	24	0	1	19.4	0	0	0	1	0	0	1	1	.	4	0	0	0	0	0	0	0	0	0	1	0	281
0	0	36	0	1	23.4	5	1	0	0	0	0	1	1	.	1	0	0	0	0	0	0	0	0	0	1	0	283
0	3	28	0	0	18.3	0	0	0	0	0	0	1	1	.	1	0	0	0	0	0	0	0	0	0	1	0	288
0	0	35	0	1	25.7	0	0	0	0	0	0	1	1	.	1	0	0	0	0	0	0	0	0	0	1	0	259
0	0	29	0	1	29.0	1	1	1	0	0	0	1	1	2	4	0	0	0	0	0	0	0	0	0	1	0	271
0	1	24	0	1	23.4	0	0	0	0	0	0	1	1	.	4	0	0	0	0	0	0	0	0	0	1	0	289
.	2	26	0	1	22.8	0	0	1	0	0	0	1	2	.	.	0	0	0	1	0	0	1	0	0	0	2	.
0	0	29	0	1	21.1	0	0	0	0	0	0	1	2	.	.	0	0	0	0	0	0	0	0	0	1	0	274
0	2	33	0	.	25.3	0	0	1	1	0	0	1	1	.	1	0	0	0	0	0	0	0	0	1	0	1	269
0	0	35	0	1	24.4	1	1	.	1	0	1	1	1	.	1	0	0	0	0	1	0	0	0	0	0	1	287
0	5	.	0	1	21.4	0	0	1	0	0	1	1	1	.	4	0	0	0	0	0	1	1	1	0	0	3	284
0	2	31	0	1	23.4	2	1	0	1	0	1	1	1	.	1	0	0	0	0	0	1	1	0	0	0	2	280
0	0	23	0	1	19.1	0	0	0	0	0	0	1	1	.	1	0	0	0	0	0	0	0	0	0	1	0	283
0	1	28	0	1	26.1	0	0	1	0	0	0	1	1	.	1	0	0	0	0	0	1	0	1	0	0	2	278
.	0	34	0	1	18.8	1	0	1	0	0	0	1	3	1	1	0	0	0	0	0	0	0	0	0	1	0	272
0	0	33	0	1	21.3	0	0	1	0	0	0	1	3	1	4	0	0	0	1	0	0	0	0	0	0	1	263
0	1	29	1	1	18.5	0	0	1	0	0	1	1	1	.	2	0	0	0	0	0	0	0	0	0	1	0	280
0	0	29	0	1	27.7	1	1	1	0	0	0	1	3	3	1	0	0	0	0	0	0	0	0	0	1	0	295
0	0	34	0	1	22.8	1	1	1	0	0	0	1	1	.	1	0	0	0	0	0	0	0	0	0	1	0	289
0	1	27	0	1	28.9	2	1	0	0	1	0	1	1	.	1	0	0	0	0	0	0	0	0	0	1	0	286
0	3	39	0	1	21.7	2	1	0	0	0	0	1	2	.	.	0	0	0	0	0	0	0	0	0	1	0	272
0	0	34	0	1	37.2	0	0	1	0	0	0	1	1	.	4	0	0	0	0	0	0	1	0	0	0	1	249
0	0	37	0	1	26.2	3	1	0	1	0	0	1	3	3	1	0	0	0	0	0	0	0	0	0	1	0	294
0	1	34	0	1	20.2	3	0	1	.	0	1	1	1	.	1	0	0	0	0	0	0	0	0	0	1	0	292
0	3	28	0	1	24.3	3	1	0	1	0	0	1	1	7	4	0	0	0	0	0	0	0	0	1	0	1	279
.	1	31	1	1	22.9	0	0	1	1	0	0	1	2	.	.	1	0	0	0	0	0	0	0	0	0	1	263
0	1	26	0	1	23.6	1	0	0	0	0	0	1	1	.	1	0	0	0	0	0	0	0	0	0	1	0	288
0	2	26	0	1	22.8	0	0	0	0	0	0	1	3	1	2	0	0	0	1	0	0	0	0	0	0	1	282
.	0	37	1	1	29.1	2	0	1	1	0	0	1	1	.	1	0	0	0	0	0	0	0	0	0	1	0	282
0	0	27	0	1	28.3	0	0	0	0	0	0	1	3	7	2	0	0	0	0	0	0	0	0	1	0	1	294
0	1	28	0	1	27.3	5	1	0	0	1	0	1	1	.	1	0	0	0	0	0	0	0	0	0	1	0	289
0	0	23	1	1	20.2	1	0	0	0	0	0	1	3	3	2	0	0	0	0	0	0	0	0	0	1	0	296
0	2	28	0	1	22.5	0	0	0	0	0	1	1	2	.	.	0	0	0	0	0	0	0	0	0	1	0	272
0	0	32	0	1	22.0	1	0	0	0	0	1	1	1	.	1	0	0	0	0	0	0	0	0	0	1	0	292
0	0	35	0	1	22.5	0	0	1	1	0	0	1	1	.	1	0	0	0	0	1	0	0	0	0	0	1	270
0	4	24	0	1	24.6	0	0	0	0	0	0	1	3	1	1	0	0	0	1	0	0	1	0	0	0	2	253
0	0	33	0	1	24.3	1	1	1	1	0	0	1	1	.	1	0	0	0	0	0	0	0	0	0	1	0	277
0	1	37	0	1	19.5	1	1	1	0	0	0	1	1	.	1	0	0	0	0	0	0	0	0	0	1	0	275
0	0	27	0	1	23.0	1	1	0	0	0	0	1	1	.	1	0	0	0	0	0	0	0	0	0	1	0	290
0	0	32	0	1	25.0	1	1	1	0	0	0	1	1	.	1	0	0	0	0	0	0	0	0	0	1	0	288
0	0	33	0	1	23.8	4	1	0	0	0	0	1	1	7	1	0	0	0	0	0	0	0	0	0	1	0	295
0	0	28	0	1	17.2	1	1	0	0	0	0	1	1	.	1	0	0	0	0	0	0	0	0	0	1	0	278
0	2	29	0	1	33.1	7	1	0	0	0	0	1	1	.	1	0	0	0	0	0	0	0	0	0	1	0	288
0	1	25	0	1	33.9	1	1	0	0	1	0	1	1	.	1	0	0	0	0	0	0	0	0	0	1	0	283
0	3	26	1	1	22.9	1	1	0	0	0	0	1	1	.	1	0	0	0	0	0	0	0	0	0	1	0	277
0	0	34	0	1	24.0	2	1	0	0	0	0	1	1	.	1	0	0	0	0	0	0	0	0	0	1	0	281
0	0	26	0	1	33.9	1	1	0	0	0	0	1	1	.	1	0	0	0	0	0	0	0	0	0	1	0	277
0	1	29	0	1	18.5	1	1	1	0	0	0	1	1	.	1	1	0	0	0	0	0	0	0	0	0	1	279
0	4	20	0	.	26.2	2	0	0	0	0	0	1	3	1	4	1	0	0	0	0	0	0	1	0	0	2	271
0	0	32	1	1	32.8	2	1	0	0	0	0	1	1	.	1	1	0	0	0	1	0	0	0	1	0	3	293
0	4	38	0	1	26.4	4	1	1	1	0	0	1	3	1	1	0	0	0	0	0	0	0	0	0	1	0	280
0	2	29	0	1	28.4	0	0	0	0	0	0	1	3	4	4	0	0	0	0	0	1	0	0	0	0	1	296
0	5	.	0	1	31.5	0	0	0	0	0	0	1	1	.	1	0	0	0	0	0	0	0	0	0	1	0	282
0	2	26	0	1	24.5	1	0	1	0	0	0	1	1	.	1	0	0	0	0	0	0	0	0	0	1	0	276
0	6	32	0	1	27.2	1	1	0	0	0	0	1	1	.	1	1	1	0	0	0	0	0	0	0	0	2	283
0	1	20	0	1	17.5	0	0	0	0	0	0	1	2	.	.	0	0	0	0	0	0	0	0	0	1	0	274
0	1	24	0	1	29.2	6	0	0	0	0	0	1	2	.	.	0	0	0	0	0	0	0	0	0	1	0	280
0	1	32	0	1	30.0	6	1	0	0	1	0	1	2	.	.	0	0	1	0	0	0	0	0	0	0	1	267
0	0	26	0	1	24.2	1	1	0	0	0	0	1	1	.	1	0	0	0	0	0	0	0	0	0	1	0	272
0	0	29	0	1	26.9	1	0	1	0	0	0	1	1	.	1	0	0	0	0	0	0	0	0	0	1	0	276
0	1	30	0	1	17.7	0	0	1	1	0	0	1	1	.	1	0	0	0	0	0	0	0	0	0	1	0	270
0	3	37	1	1	20.9	0	0	0	1	0	1	1	1	.	1	0	0	0	0	0	0	0	0	0	1	0	281
0	0	44	0	1	31.4	4	1	0	1	0	0	1	1	.	4	0	0	0	0	0	0	0	0	0	1	0	271
0	2	37	1	1	35.6	3	1	0	0	0	0	1	3	1	4	0	0	0	0	0	1	1	0	0	0	2	268
0	1	37	0	1	21.5	1	1	1	1	0	1	1	1	.	1	0	0	0	0	0	1	0	0	0	0	1	273
0	1	32	1	1	22.3	6	0	1	1	0	0	1	1	.	1	0	0	0	0	0	0	0	0	0	1	0	271
0	1	25	1	1	23.9	1	1	0	0	0	0	1	1	.	1	0	0	0	0	0	0	0	0	0	1	0	291
0	1	32	0	1	29.4	1	1	1	1	0	0	1	1	.	1	0	0	0	0	0	0	0	0	0	1	0	280
0	1	32	0	1	24.5	0	0	1	0	0	0	1	1	.	1	1	0	0	0	0	0	0	0	1	0	2	291
0	1	32	0	1	20.6	2	1	1	.	0	0	1	1	.	1	1	0	0	0	0	1	0	0	0	0	2	292
0	1	34	0	1	23.6	3	1	1	0	0	0	1	1	.	1	0	0	0	0	0	0	0	0	0	1	0	286
0	1	31	0	1	21.5	0	0	1	1	0	1	1	1	.	1	0	0	0	0	0	0	0	0	0	1	0	290
0	0	34	0	1	22.6	2	1	1	0	0	0	1	1	.	1	0	0	0	0	0	0	0	0	0	1	0	286
0	4	24	0	1	28.2	1	1	0	0	0	0	1	1	.	1	0	0	0	0	0	1	0	0	0	0	1	289
0	0	23	.	1	.	0	0	1	0	0	0	1	1	.	1	0	0	0	0	0	0	0	0	0	1	0	286
0	6	31	1	1	28.2	1	0	0	0	0	0	1	1	2	1	1	1	0	0	0	0	0	0	0	0	2	260
0	2	27	0	1	23.5	2	0	0	0	0	0	1	1	.	1	.	.	.	.	.	.	.	.	.	.	.	286
0	2	34	1	1	25.9	1	0	1	1	0	0	1	1	.	2	1	0	0	0	0	0	0	1	0	0	2	285
0	0	30	0	1	30.8	0	0	0	0	0	0	1	1	.	2	0	0	0	0	0	0	0	0	1	0	1	260
0	5	.	0	1	21.7	0	0	.	0	0	1	1	1	.	1	0	0	0	0	0	0	0	0	0	1	0	286
0	1	37	1	1	20.6	0	0	1	0	0	1	1	1	.	1	1	1	0	0	1	0	0	0	0	0	3	280
0	3	45	1	1	28.3	3	1	1	1	0	0	1	2	.	.	0	0	0	0	0	0	0	0	1	0	1	280
0	2	26	1	1	31.1	0	0	0	0	0	0	1	1	.	2	0	0	0	0	0	0	0	0	0	1	0	292
0	3	29	1	1	19.5	3	1	1	.	0	0	1	1	.	1	0	1	0	0	0	0	0	0	0	0	1	282
0	2	24	0	1	23.9	1	0	0	0	0	0	1	1	.	1	1	0	0	0	0	0	0	0	0	0	1	284
0	3	23	0	1	28.9	0	0	0	1	0	0	1	3	3	1	0	0	0	0	0	0	0	0	0	1	0	294
0	2	36	0	1	23.5	0	0	1	1	0	1	1	3	1	1	0	0	0	1	0	0	0	0	0	0	1	278
0	1	31	1	1	29.7	0	0	0	0	0	0	1	1	.	4	0	0	0	0	0	1	1	1	0	0	3	290
0	0	34	0	1	21.6	1	1	0	1	0	1	1	1	.	1	0	0	0	0	0	0	0	0	0	1	0	270
0	5	22	0	1	32.8	1	0	0	0	1	0	1	1	.	1	0	0	0	0	0	0	0	0	0	1	0	287
0	0	26	0	1	23.5	0	0	0	0	0	0	1	1	.	2	0	0	0	0	0	0	0	0	0	1	0	294
0	1	.	0	1	20.7	1	1	0	1	0	1	1	1	.	1	0	0	0	0	0	0	0	0	0	1	0	281
0	1	28	0	1	31.8	3	1	0	0	0	0	1	3	5	1	0	0	0	0	0	0	0	0	0	1	0	283
0	8	35	0	1	28.0	0	0	0	0	0	0	1	1	.	4	0	0	0	0	0	0	0	0	0	1	0	280
0	0	27	0	1	24.4	6	1	0	0	0	0	1	1	.	1	0	1	0	0	0	0	0	0	0	0	1	290
0	2	30	1	1	23.7	1	1	1	0	0	0	1	1	.	1	0	0	0	0	0	0	0	0	0	1	0	276
0	3	36	0	1	26.3	3	1	1	1	0	1	1	3	2	2	0	0	0	0	0	0	0	0	0	1	0	276
0	1	38	0	1	25.7	.	.	0	0	1	0	1	2	6	.	1	0	0	0	0	0	0	0	0	0	1	266
0	5	26	0	0	24.2	2	0	0	0	0	0	1	1	.	1	0	0	0	0	0	0	0	0	1	0	1	284
0	0	43	1	1	27.7	5	1	1	1	0	1	1	1	.	1	0	0	0	0	0	0	0	0	0	1	0	281
0	0	27	0	1	23.5	4	1	0	0	0	0	1	1	.	1	0	0	0	0	0	0	0	0	0	1	0	284
.	10	22	1	1	29.5	0	0	0	0	0	0	1	1	.	1	0	0	0	0	0	0	1	0	0	0	1	.
0	1	36	0	1	21.5	2	1	1	0	0	0	1	1	.	1	0	0	0	0	1	0	0	0	0	0	1	291
0	0	38	0	1	23.8	1	1	1	1	0	1	1	1	.	1	0	0	0	0	0	0	0	0	0	1	0	272
0	1	35	0	1	25.3	2	1	0	0	0	0	1	1	.	1	0	0	0	0	0	0	0	0	0	1	0	278
0	1	32	0	1	40.1	1	1	.	0	0	0	1	1	.	1	0	0	0	0	0	0	1	0	1	0	2	289
0	0	32	0	1	21.4	2	1	0	1	0	0	1	1	.	1	0	0	0	0	0	0	0	0	0	1	0	282
0	0	27	0	1	22.2	0	0	1	1	0	0	1	1	.	1	0	0	0	0	0	0	0	0	0	1	0	263
.	2	31	0	1	19.9	3	1	1	0	0	0	1	1	.	1	0	0	0	0	0	0	0	0	0	1	0	282
0	2	29	0	1	20.7	1	1	1	0	0	0	1	2	.	.	0	0	0	0	0	0	0	0	0	1	0	280
0	1	36	0	1	21.7	2	1	1	0	0	0	1	1	.	1	0	0	0	0	0	0	0	0	0	1	0	285
0	1	30	0	1	24.7	0	0	1	0	0	0	1	1	.	4	0	0	0	0	0	0	0	1	0	0	1	282
0	0	40	0	1	38.6	1	1	0	1	0	0	1	3	7	1	1	0	0	0	0	0	0	0	0	0	1	289
0	7	27	0	1	16.9	0	0	0	1	0	0	1	1	.	1	0	0	0	0	1	0	0	0	0	0	1	282
0	2	37	0	1	24.3	3	1	0	0	0	0	1	1	.	1	0	0	0	0	0	0	0	0	0	1	0	275
0	1	29	0	1	24.8	4	1	0	0	0	0	1	3	5	1	0	0	0	0	0	0	0	0	0	1	0	271
0	0	27	0	1	23.7	0	0	0	0	0	0	1	1	.	2	0	0	0	0	1	0	0	0	0	0	1	296
0	4	26	0	1	23.0	0	0	0	0	0	0	1	3	2	1	0	0	0	0	0	0	0	0	0	1	0	295
0	1	31	0	1	24.4	1	1	0	0	0	1	1	1	.	1	0	0	0	0	0	0	0	0	0	1	0	281
0	0	39	0	1	27.3	0	0	0	0	0	0	1	1	2	2	0	0	0	0	1	0	0	1	0	0	2	272
0	0	24	.	1	.	0	0	0	0	0	0	1	1	.	1	0	0	0	0	0	0	0	0	0	1	0	285
0	0	36	0	1	23.1	1	1	1	0	0	0	1	1	.	1	0	0	0	0	0	0	0	0	0	1	0	283
0	0	28	1	1	25.1	0	0	1	0	0	0	1	1	.	1	0	0	0	0	0	0	0	0	0	1	0	285
0	6	30	0	1	27.2	0	0	0	0	0	0	1	1	.	1	0	0	0	0	1	0	0	0	0	0	1	277
0	0	38	0	1	29.4	0	0	0	0	0	0	1	1	.	4	0	0	0	0	0	0	0	0	0	1	0	273
0	3	34	1	1	23.9	1	1	0	0	0	0	1	1	.	1	0	0	0	0	0	0	0	0	0	1	0	275
0	0	.	0	1	22.8	3	1	1	0	0	0	1	1	.	1	0	0	0	0	0	0	0	0	0	1	0	275
0	0	36	0	1	31.8	1	1	0	0	0	0	1	2	.	.	1	0	0	0	0	0	0	0	0	0	1	280
0	0	34	0	1	40.3	1	1	1	0	0	0	1	1	.	1	0	0	0	0	0	0	0	0	0	1	0	290
0	0	35	0	1	23.9	1	0	1	0	0	1	1	1	.	1	0	0	0	0	0	0	0	0	0	1	0	291
0	0	32	1	1	22.8	3	1	1	1	0	0	1	1	.	1	0	0	0	0	0	0	0	0	0	1	0	274
0	4	36	0	1	22.9	2	1	0	0	0	1	1	1	.	1	0	0	0	1	0	0	0	0	0	0	1	271
0	1	32	0	1	19.2	1	1	0	0	0	0	1	1	.	1	0	0	0	0	0	0	0	0	0	1	0	272
.	0	27	0	1	26.2	0	0	0	0	0	0	1	1	7	1	0	0	0	0	0	0	0	0	0	1	0	.
0	1	33	0	1	33.0	0	0	0	0	0	0	1	1	.	2	0	0	0	0	0	0	0	0	0	1	0	283
0	8	26	0	1	43.6	0	0	0	0	0	0	1	1	.	2	1	0	0	1	0	0	0	1	0	0	3	290
0	0	27	0	1	38.0	1	1	0	0	0	0	1	1	.	1	0	0	0	0	0	0	0	0	0	1	0	278
0	4	27	0	1	17.4	0	0	0	0	0	0	1	1	.	1	1	0	0	0	0	0	1	1	1	0	4	280
0	4	36	1	1	26.0	1	1	0	0	0	0	1	1	.	1	0	0	0	0	0	0	0	0	0	1	0	291
0	4	23	0	1	24.7	0	0	0	0	0	0	1	1	.	1	1	0	0	0	0	0	0	0	0	0	1	292
0	0	35	0	1	30.2	4	1	0	0	0	0	1	1	.	1	0	0	0	0	0	0	0	0	0	1	0	285
0	0	24	0	1	23.5	0	0	0	0	0	1	1	1	.	1	0	0	0	0	0	0	1	0	0	0	1	254
0	5	31	0	1	19.3	0	0	0	0	0	0	1	1	.	1	0	0	0	0	0	0	0	0	0	1	0	260
0	1	24	0	1	22.8	2	1	0	0	0	0	1	1	.	1	0	0	0	0	0	0	0	0	0	1	0	262
0	0	32	0	1	27.0	5	1	.	0	0	0	1	2	.	.	0	0	0	0	0	0	0	0	1	0	1	292
0	5	26	0	1	21.6	0	0	1	0	0	0	1	1	.	1	0	0	0	0	0	0	0	0	0	1	0	276
0	3	29	0	1	29.5	0	0	0	0	0	0	1	3	7	1	0	0	0	0	0	0	0	0	0	1	0	281
0	1	27	0	1	19.9	0	0	0	0	0	0	1	1	.	4	0	0	0	0	0	0	0	0	0	1	0	265
0	1	29	0	1	20.6	0	0	1	1	0	0	1	1	.	1	0	0	0	0	0	0	0	0	0	1	0	281
0	5	21	0	1	21.3	1	0	.	0	0	0	1	2	6	.	0	0	0	0	0	0	0	1	0	0	1	275
0	0	28	0	1	22.1	1	1	0	1	0	0	1	1	.	1	0	0	0	0	0	0	0	0	0	1	0	276
0	0	28	0	1	27.1	1	0	0	0	0	0	1	1	.	1	0	0	0	0	0	0	0	0	0	1	0	279
0	1	.	0	1	23.4	0	0	0	1	0	1	1	1	2	1	0	0	0	0	0	0	0	1	0	0	1	268
0	4	34	1	0	27.3	1	1	0	0	0	0	1	3	7	4	1	0	0	0	0	0	0	1	0	0	2	295
0	3	40	0	1	27.3	4	1	1	1	0	1	1	2	.	.	0	0	0	0	0	0	0	0	0	1	0	280
0	0	32	0	1	21.4	2	1	1	1	0	0	1	1	.	1	1	0	0	0	0	0	0	0	0	0	1	282
0	0	40	0	1	19.1	2	1	1	1	0	0	1	1	.	1	0	0	0	0	0	0	0	0	0	1	0	285
0	0	31	1	1	21.5	1	1	1	1	0	1	1	1	.	1	0	0	0	0	0	0	0	0	0	1	0	287
.	0	33	1	1	19.8	0	0	1	1	0	1	1	1	.	1	0	0	0	0	0	0	0	0	0	1	0	.
0	1	33	0	1	39.3	0	0	1	0	0	0	1	1	.	1	0	0	0	0	0	0	0	0	1	0	1	287
0	0	33	0	1	22.2	1	1	1	1	0	1	1	1	.	1	0	0	0	0	0	0	0	0	0	1	0	284
0	1	32	0	1	28.8	0	0	1	1	0	1	0	1	.	2	0	0	0	0	0	0	0	0	0	1	0	285
0	1	32	0	.	.	1	1	1	1	0	0	1	3	5	1	0	0	0	0	0	0	0	0	0	1	0	261
0	1	29	1	1	21.4	0	0	1	0	0	0	1	1	.	1	.	.	.	.	.	.	.	.	.	.	.	278
0	1	31	0	1	24.8	2	0	1	0	0	0	1	2	.	.	0	0	0	0	0	0	0	0	0	1	0	280
0	0	32	0	1	24.6	1	1	1	1	0	1	1	3	1	1	0	0	0	0	0	0	0	0	0	1	0	261
0	0	32	0	1	21.5	1	0	1	1	0	1	1	2	.	.	0	0	0	0	0	0	0	0	0	1	0	294
0	0	32	0	1	21.9	1	1	1	1	0	1	1	1	.	1	0	0	0	0	0	0	0	0	0	1	0	276
0	0	.	0	1	30.8	1	0	1	0	0	1	1	2	.	.	1	0	0	0	0	0	0	0	0	0	1	270
0	0	35	0	1	19.9	0	0	1	0	0	1	1	1	.	2	0	0	0	0	1	1	1	0	0	0	3	278
0	1	33	0	1	21.0	2	1	1	0	0	0	1	1	.	1	0	0	0	0	0	0	0	0	0	1	0	281
.	1	36	0	1	34.0	1	0	1	1	0	0	1	2	.	.	0	0	0	1	0	0	0	0	0	0	1	.
0	1	34	0	1	28.2	2	1	1	0	0	0	1	1	.	1	0	0	0	0	0	0	0	0	0	1	0	292
0	3	33	1	1	22.2	0	0	1	0	0	0	1	2	.	.	0	0	0	0	0	0	0	0	0	1	0	271
0	0	32	0	1	22.9	0	0	0	1	0	0	1	3	2	1	0	1	0	0	0	0	0	0	0	0	1	266
0	0	31	0	1	26.0	0	0	1	0	0	0	1	2	1	.	0	0	0	1	0	0	0	0	0	0	1	276
1	2	41	0	1	23.4	5	1	0	0	0	1	0	3	2	1	0	0	0	0	0	0	0	0	0	1	0	290
.	0	35	0	1	22.0	0	0	1	1	0	1	1	1	.	1	0	0	0	0	0	0	0	0	0	1	0	.
.	1	40	1	1	32.9	2	1	1	1	0	1	1	2	.	.	0	0	0	0	0	0	1	0	0	0	1	.
.	2	41	0	1	19.0	2	1	1	1	0	1	1	1	.	1	0	0	0	0	0	0	0	0	0	1	0	.
.	1	29	0	1	18.5	1	0	1	1	0	0	1	1	.	1	0	0	0	0	0	0	0	0	0	1	0	.
.	1	34	0	1	25.6	0	0	1	1	1	0	1	3	2	1	0	0	0	0	0	0	0	0	0	1	0	.
.	1	32	0	1	23.5	0	0	1	1	0	1	1	3	1	1	0	0	0	1	0	0	0	0	0	0	1	.
.	1	.	.	1	.	.	.	.	1	0	1	.	1	.	1	0	0	0	0	0	0	0	0	0	1	0	.
.	0	34	0	1	22.8	0	0	1	0	0	0	1	1	.	1	0	0	0	0	0	0	1	0	0	0	1	.
.	0	30	0	1	21.0	1	0	1	1	0	1	1	1	.	1	0	0	0	0	0	0	0	1	0	0	1	.
.	1	29	0	1	20.2	0	0	1	0	0	1	1	1	.	4	0	0	1	0	0	0	0	0	0	0	1	.
.	0	32	1	1	18.0	1	1	0	1	0	0	1	1	.	1	0	0	0	0	1	0	0	0	0	0	1	.
.	1	32	0	1	22.5	1	0	1	1	0	1	1	1	.	1	0	0	0	0	0	0	0	0	0	1	0	.
.	0	33	0	1	25.5	0	0	1	1	0	0	1	1	.	1	0	0	0	0	0	0	0	0	0	1	0	.
.	0	40	1	1	26.0	1	1	1	1	0	0	1	2	.	.	0	0	0	0	0	0	0	0	0	1	0	.
.	0	33	0	0	18.4	0	0	1	0	1	1	0	1	.	1	0	0	0	0	0	0	0	0	0	1	0	.
.	0	34	0	0	22.5	1	0	1	0	0	1	1	1	.	1	0	0	0	0	0	0	1	0	0	0	1	.
.	7	36	0	1	22.2	0	0	1	1	0	0	1	2	.	.	0	0	0	0	0	0	0	0	0	1	0	.
.	3	33	0	1	19.4	1	0	0	1	0	0	1	1	.	4	0	0	0	1	0	0	0	0	0	0	1	.
.	0	33	0	1	20.8	0	0	1	1	0	0	1	1	2	4	0	0	0	0	0	0	0	0	0	1	0	.
.	1	34	0	1	27.7	1	1	1	1	0	1	1	1	.	1	0	0	0	0	0	0	0	0	0	1	0	.
.	1	38	1	1	20.0	2	1	1	1	0	1	1	1	.	1	0	0	0	0	0	0	0	0	0	1	0	.
.	0	40	0	1	22.1	4	1	0	1	0	0	1	2	.	.	0	0	0	0	0	0	0	0	0	1	0	.
.	1	36	0	1	20.0	3	1	1	1	0	1	1	1	.	1	0	0	0	0	0	0	0	0	0	1	0	.
.	0	33	0	1	20.3	1	1	1	1	0	0	1	1	.	1	0	0	0	0	0	0	0	0	0	1	0	.
.	2	36	0	1	20.5	3	1	1	1	0	0	1	1	.	1	0	0	0	0	0	0	0	0	0	1	0	.
.	0	44	0	1	20.6	3	1	1	1	0	1	1	1	.	1	1	0	0	0	0	0	0	0	0	0	1	.
.	2	37	0	1	21.5	3	1	0	1	0	1	1	1	.	1	0	0	0	0	0	0	0	0	0	1	0	.
.	2	33	.	1	25.5	3	0	1	1	1	0	1	1	.	2	0	0	0	0	0	0	0	0	0	1	0	.
.	0	30	0	1	22.8	1	0	1	1	0	1	1	3	2	1	1	1	0	0	0	0	0	0	0	0	2	.
.	2	29	1	1	26.6	1	0	0	0	0	0	1	1	.	1	0	0	0	0	0	0	0	0	0	1	0	.
.	1	33	0	1	24.4	0	0	1	1	0	1	1	1	2	1	0	0	0	0	0	0	0	0	0	1	0	.
.	0	43	0	1	20.8	2	1	1	1	0	1	1	1	.	1	0	0	0	0	0	0	0	0	0	1	0	.
.	5	37	0	1	19.1	3	1	0	0	0	0	1	1	.	1	0	0	0	0	0	0	0	0	0	1	0	.
.	0	35	0	1	23.2	1	1	1	1	0	1	1	1	.	1	0	0	0	0	0	0	0	0	0	1	0	.
.	1	32	1	1	24.8	0	0	1	0	0	0	1	1	.	4	1	0	0	0	0	0	0	0	0	0	1	.
.	2	33	0	1	24.7	0	0	1	1	0	0	1	1	.	4	.	.	.	.	.	.	.	.	.	.	.	.
.	0	32	0	1	.	0	0	0	0	0	0	1	1	.	2	0	0	0	0	0	1	0	0	0	0	1	.
.	1	26	0	1	27.1	0	0	0	1	0	0	1	1	.	1	0	0	0	0	0	0	0	0	0	1	0	.
.	0	28	0	1	32.3	1	1	1	.	0	0	1	1	.	1	0	0	0	0	0	0	0	0	1	0	1	.
.	1	.	0	1	22.2	0	0	1	0	0	0	1	3	1	4	0	0	0	1	0	1	1	0	0	0	3	.
